# Supplementary material for: Ectomycorrhizal fungi decompose soil organic matter using oxidative mechanisms adapted from saprotrophic ancestors
Source: New Phytol. 2015 Nov 3;209(4):1705–19. doi: 10.1111/nph.13722 (PMC5061094; doi:10.1111/nph.13722)
Supplement: Supplementary file 2 — Table S8 Gene models of AAs Table S9 Gene models of peroxidases and tyrosinases Table S10 Gene models of CAZymes Table S11 Gene models of peptidases Table S12 Gene models encoding aspartate peptidases Table S13 Gene models of natural‐product biosynthesis enzymes [file NPH-209-1705-s002.xlsx]

## Sheet: Table S8
Supporting Information Tables S8-S13
Species	Genome assembly at JGI	Lifestyle	Filtered Protein ID at JGI	CAZy Id	CAZy function	Label *	Normalized reads FH	Normalized reads MMN	Fold FH/MMN	padj
Paxillus involutus	v1.0	ECM	96078	AA1_1	Laccase	PAI1	559.589	79.3389	7.05314	9.70498e-91
			165929	AA1_1	Laccase	PAI2	7779.95	1485.78	5.23627	1.61439e-161
			107093	AA1_1	Laccase	PAI3	2201.73	803.734	2.73938	2.8249e-56
			107098	AA1_1	Laccase	PAI4	7011.17	3705.48	1.89211	3.72379e-27
			66942	AA1_1	Laccase	PAI5	274.036	154.19	1.77727	8.05047e-08
			6968	AA1_1	Laccase	PAI6	1904.88	1101.82	1.72885	1.42308e-17
			165942	AA1_1	Laccase	PAI7	7040.21	5675.32	1.2405	0.000809899
			96064	AA1_1	Laccase	PAI8	3499.36	3226.38	1.08461	0.226313
			11134	AA1_1	Laccase	PAI9	919.109	923.535	0.995207	0.985199
			96083	AA1_1	Laccase	PAI10	1017.34	1108.07	0.918121	0.319858
			6967	AA1_1	Laccase	PAI11	272.639	298.901	0.912136	0.446099
			65971	AA1_1	Laccase	PAI12	1406.84	1834.98	0.766679	7.27651e-05
			165934	AA1_1	Laccase	PAI13	21031.1	35476.8	0.592811	6.18187e-21
			12668	AA1_2	Ferroxidase		1604.22	24583.8	0.0652552	0
			159505	AA1_dist	Multicopper oxidase		1207.38	1003.41	1.20328	0.0209557
			156504	AA3_2	GMC oxidoreductase		5864.37	6205.75	0.944989	0.571681
			103930	AA3_2	GMC oxidoreductase		1634.23	1901.78	0.859314	0.0349219
			169956	AA3_2	GMC oxidoreductase		3403.88	4653.98	0.731391	8.74481e-07
			11334	AA3_2	GMC oxidoreductase		177.221	280.157	0.632576	4.06872e-05
			118907	AA3_3	Alcohol oxidase		3839.93	3700.31	1.03773	0.706195
			70460	AA3_3	Alcohol oxidase		620.741	877.742	0.707202	1.34901e-05
			84378	AA3_3	Alcohol oxidase		736.643	1165.13	0.632243	1.75273e-10
			76473	AA5_1	Copper radical oxidase (CRO2)***		19062.6	15959.8	1.19442	0.135661
			153356	AA5_1	Copper radical oxidase (CRO3-5)***		1418.69	1621.32	0.875026	0.057851
			180452	AA5_1	Copper radical oxidase (CRO2)***		776.615	926.508	0.838217	0.0148805
			16489	AA5_1	Copper radical oxidase (CRO6)***		70.5862	86.3834	0.817128	0.219585
			180712	AA6	Benzoquinone reductase		4291.34	1957.15	2.19264	7.10846e-34
			155709	AA6	Benzoquinone reductase		960.671	775.669	1.23851	0.00650368
			21442	AA9	Lytic polysaccharide monooxygenase (formerly GH61)		1157.16	917.933	1.26062	0.00166447
			168805	AA9	Lytic polysaccharide monooxygenase (formerly GH61)		13654.6	11178	1.22157	0.00234942
			133034	AA9	Lytic polysaccharide monooxygenase (formerly GH61)		660.807	555.1	1.19043	0.0260123
			11380	AA9	Lytic polysaccharide monooxygenase (formerly GH61)		1854.57	1609.33	1.15238	0.287208
			168806	AA9	Lytic polysaccharide monooxygenase (formerly GH61)		1936.57	2031	0.953509	0.523986
Suillus luteus	v1.0	ECM	7751	AA1_1	Laccase	SUL1	807.752	264.575	3.05301	1.17649e-44
			144859	AA1_1	Laccase	SUL2	448.405	287.147	1.56158	1.08995e-12
			12252	AA1_1	Laccase	SUL3	118.91	77.7051	1.53028	0.00105733
			811503	AA1_1	Laccase	SUL4	111.575	76.2663	1.46297	0.00234433
			162685	AA1_1	Laccase	SUL5	130.605	100.589	1.29841	0.0339209
			804713	AA1_1	Laccase	SUL6	85.2634	68.4114	1.24633	0.141622
			537545	AA1_1	Laccase	SUL7	489.528	408.128	1.19945	0.0301277
			781321	AA1_1	Laccase	SUL8	28.7075	25.1936	1.13947	0.752519
			811198	AA1_1	Laccase	SUL9	38.9776	34.633	1.12545	0.883013
			813339	AA1_1	Laccase	SUL10	37.328	33.2527	1.12256	0.8815
			206297	AA1_1	Laccase	SUL11	117.957	110.102	1.07135	0.639874
			807972	AA1_1	Laccase	SUL12	69.3248	71.7869	0.965703	0.81918
			134086	AA1_1	Laccase	SUL13	1552	1709.76	0.907734	0.0153389
			88959	AA1_1	Laccase	SUL14	538.109	616.239	0.873214	0.0348884
			84129	AA1_1	Laccase	SUL15	1758.36	2537.41	0.692975	3.75142e-29
			808442	AA1_1	Laccase	SUL16	1161.57	1943.73	0.597599	6.54197e-47
			805776	AA1_2	Ferroxidase		4910.76	2652.95	1.85106	1.38936e-106
			798848	AA1_dist	Multicopper oxidase		1492.59	1791.11	0.833329	6.84267e-07
			349284	AA2_dist	Class II peroxidase		10642.9	9280.8	1.14677	1.5649e-06
			810586	AA3_2	GMC oxidoreductase		4042.21	2492.62	1.62167	1.56228e-62
			807755	AA3_2	GMC oxidoreductase		9443.76	6281.34	1.50346	6.29525e-60
			83875	AA3_2	GMC oxidoreductase		59.7802	52.2838	1.14338	0.483477
			802389	AA3_2	GMC oxidoreductase		1742.98	1768.35	0.985653	0.866029
			88401	AA3_2	GMC oxidoreductase		1315.76	1417.17	0.928438	0.0648025
			808722	AA3_2	GMC oxidoreductase		6967.37	7808.72	0.892256	1.65467e-05
			15388	AA3_3	Alcohol oxidase		524.755	179.001	2.93158	2.62569e-60
			604841	AA3_3	Alcohol oxidase		525.125	180.338	2.9119	5.43111e-59
			8303	AA3_3	Alcohol oxidase		216.646	74.9793	2.88941	6.65197e-20
			11545	AA3_3	Alcohol oxidase		3716.36	2243.48	1.65651	2.90633e-63
			88807	AA3_3	Alcohol oxidase		4311.74	2833.03	1.52195	3.42344e-48
			811849	AA3_3	Alcohol oxidase		325.91	334.178	0.975259	0.862707
			803534	AA3_3	Alcohol oxidase		4623.09	4778	0.96758	0.331608
			85684	AA3_3	Alcohol oxidase		641.059	672.866	0.952729	0.502441
			810408	AA3_3	Alcohol oxidase		21594.2	22667.7	0.952642	0.079136
			810407	AA3_3	Alcohol oxidase		1074.52	1170.87	0.917711	0.159302
			96976	AA3_3	Alcohol oxidase		1180.28	1294.93	0.911466	0.0254885
			814133	AA3_3	Alcohol oxidase		152.174	178.46	0.852707	0.189131
			814131	AA3_3	Alcohol oxidase		2028.57	2494.82	0.813113	1.68069e-06
			811847	AA3_3	Alcohol oxidase		650.825	801.939	0.811564	1.15086e-05
			76142	AA5_1	Copper radical oxidase (CRO6)***		34.0385	35.725	0.952791	0.782616
			618472	AA5_1	Copper radical oxidase (CRO3-5)***		1339.11	1565.61	0.855325	4.20373e-05
			320027	AA5_1	Copper radical oxidase (CRO1)***		323.613	390.968	0.827722	0.0127341
			810245	AA5_1	Copper radical oxidase (CRO2)***		16738.9	26656.9	0.627936	1.21532e-27
			805074	AA6	Benzoquinone reductase		4358.88	6223.97	0.700338	5.05929e-31
			805073	AA6	Benzoquinone reductase		3570.56	6964.34	0.512692	6.82842e-90
			197087	AA9	Lytic polysaccharide monooxygenase (formerly GH61)		14424.7	12973.9	1.11183	0.00581245
			808706	AA9	Lytic polysaccharide monooxygenase (formerly GH61)		3195.48	3617.4	0.883365	0.0889617
Hydnomerulius pinastri	v2.0	BR	120089	AA1_1	Laccase	HYP1	529.515	400.515	1.32209	0.000300936
			152064	AA1_1	Laccase	HYP2	477.541	407.094	1.17305	0.0147846
			152109	AA1_1	Laccase	HYP3	133.612	204.12	0.654574	2.15973e-05
			88245	AA1_1	Laccase	HYP4	4040.76	6276.38	0.643805	8.90153e-34
			88280	AA1_1	Laccase	HYP5	4109.14	6829.1	0.60171	1.55096e-44
			174855	AA1_1	Laccase	HYP6	329.707	685.992	0.480628	3.05727e-32
			181157	AA1_1	Laccase	HYP7	54.276	128.496	0.422393	3.46563e-11
			130491	AA1_1	Laccase	HYP8	131.497	645.118	0.203834	6.07461e-106
			27382	AA1_1	Laccase	HYP9	1557.01	10984.2	0.141749	0
			115869	AA1_2	Ferroxidase		1595.12	6435.71	0.247855	1.79262e-278
			32535	AA1_dist	Multicopper oxidase		678.902	524.506	1.29436	9.99682e-05
			99495	AA2_dist	Class II peroxidase		1144.49	411.594	2.78063	2.28503e-79
			110058	AA3_2	GMC oxidoreductase		601.137	147.635	4.07178	3.79478e-83
			111533	AA3_2	GMC oxidoreductase		1612.55	829.098	1.94494	2.76214e-46
			177976	AA3_2	GMC oxidoreductase		3880.07	2242.37	1.73035	3.5346e-18
			116003	AA3_2	GMC oxidoreductase		3585.74	2212	1.62104	1.80246e-25
			171150	AA3_2	GMC oxidoreductase		2016.35	1876.71	1.07441	0.10711
			188338	AA3_2	GMC oxidoreductase		6773.74	6759.25	1.00214	0.876796
			26899	AA3_2	GMC oxidoreductase		41.4934	68.3788	0.606816	0.00214698
			112641	AA3_2	GMC oxidoreductase		417.667	698.942	0.59757	5.06125e-18
			26356	AA3_2	GMC oxidoreductase		329.686	677.178	0.486854	4.06894e-31
			26370	AA3_3	Alcohol oxidase		7094.46	3673.57	1.93122	1.65255e-73
			174008	AA3_3	Alcohol oxidase		5918.11	3277.03	1.80594	7.90086e-44
			108409	AA3_3	Alcohol oxidase		289.045	224.957	1.28489	0.00205708
			27646	AA3_3	Alcohol oxidase		5813.8	11699	0.496948	1.38726e-36
			44755	AA3_4	Pyranose oxidase		5.7018	5.93109	0.961342	1
			94460	AA3_4	Pyranose oxidase		20.4546	30.1259	0.67897	0.165376
			123112	AA5_1	Copper radical oxidase (CRO6)***		29.0112	23.8733	1.21521	0.469635
			25570	AA5_1	Copper radical oxidase (CRO1)***		186.135	162.484	1.14556	0.225788
			91439	AA5_1	Copper radical oxidase (CRO2)***		24159.2	33399.1	0.72335	4.64702e-21
			91435	AA5_1	Copper radical oxidase CRO2)***		7143.76	13671.1	0.522544	2.04532e-56
			173926	AA5_1	Copper radical oxidase (CRO3-5)***		566.018	3261.29	0.173556	6.98777e-117
			91533	AA6	Benzoquinone reductase		1471.9	710.722	2.071	1.19039e-34
			112793	AA6	Benzoquinone reductase		2622.93	2591.78	1.01202	0.762515
			114707	AA8	Iron reductase domain protein		59.9854	45.6662	1.31356	0.157424
			114728	AA8	Iron reductase domain protein		18.1587	122.156	0.148652	5.41829e-32
			31984	AA8-AA3_1	Iron reductase domain / Cellobiose dehydrogenase		415.911	385.436	1.07907	0.376851
			105629	AA8-CBM1	Iron reductase domain / Carbohydrate-Binding Module Family 1 protein		101.361	78.0127	1.29929	0.0540205
			176965	AA9	Lytic polysaccharide monooxygenase (formerly GH61)		239.039	13.4979	17.7094	1.72141e-86
			31425	AA9	Lytic polysaccharide monooxygenase (formerly GH61)		260.652	54.1146	4.81666	6.04985e-48
			32888	AA9	Lytic polysaccharide monooxygenase (formerly GH61)		410.932	101.815	4.03605	6.61176e-60
			32437	AA9	Lytic polysaccharide monooxygenase (formerly GH61)		2.6078	0.665481	3.91867	0.306596
			95889	AA9	Lytic polysaccharide monooxygenase (formerly GH61)		127.829	76.1742	1.67812	7.73428e-05
			47357	AA9	Lytic polysaccharide monooxygenase (formerly GH61)		383.686	284.563	1.34833	6.40129e-05
			78449	AA9	Lytic polysaccharide monooxygenase (formerly GH61)		132.712	130.236	1.01901	0.910451
			112064	AA9	Lytic polysaccharide monooxygenase (formerly GH61)		80.5878	83.0586	0.970251	0.906728
			28930	AA9	Lytic polysaccharide monooxygenase (formerly GH61)		7271.43	8808.69	0.825484	9.35298e-07
			112533	AA9	Lytic polysaccharide monooxygenase (formerly GH61)		3616.02	4412.95	0.81941	0.00227889
			91410	AA9	Lytic polysaccharide monooxygenase (formerly GH61)		961.111	1237.92	0.776393	4.81515e-07
			132776	AA9	Lytic polysaccharide monooxygenase (formerly GH61)		20.3247	26.3123	0.772439	0.43226
			111863	AA9-CBM1	Lytic polysaccharide monooxygenase (formerly GH61) / Carbohydrate-Binding Module Family 1 protein		58.3047	33.7861	1.7257	0.00382924
			98515	AA9-CBM1	Lytic polysaccharide monooxygenase (formerly GH61) / Carbohydrate-Binding Module Family 1 protein		42.5653	31.4356	1.35404	0.129854
			40459	AA9-CBM1	Lytic polysaccharide monooxygenase (formerly GH61) / Carbohydrate-Binding Module Family 1 protein		125.413	159.615	0.785724	0.0301793
Coniophora puteana	v1.0	BR	112599	AA1_1	Laccase	COP1	449.011	250.934	1.78936	1.81369e-14
			46496	AA1_1	Laccase	COP2	507.502	385.302	1.31715	0.000131121	****
			66397	AA1_1	Laccase	COP3	823.859	726.892	1.1334	0.0406578
			132245	AA1_1	Laccase	COP4	763.858	922.33	0.828183	0.00185703
			159436	AA1_1	Laccase	COP5	260.181	324.735	0.80121	0.0120371
			93900	AA1_1	Laccase	COP6	60.4854	81.1505	0.745348	0.0635295
			159442	AA1_1	Laccase	COP7	257.898	945.791	0.272679	3.60557e-86
			84297	AA1_2	Ferroxidase		4702.47	4713.91	0.997572	0.955541
			140809	AA3_1	Cellobiose dehydrogenase		3215.54	2305.53	1.39471	3.82423e-12
			131544	AA3_2	GMC oxidoreductase		4830.98	2782.27	1.73635	4.06051e-24
			83196	AA3_2	GMC oxidoreductase		1402.97	1012.58	1.38555	8.82065e-09
			169942	AA3_2	GMC oxidoreductase		575.083	421.181	1.3654	3.46012e-06
			137873	AA3_2	GMC oxidoreductase		5654.47	4992.99	1.13248	0.00905
			118795	AA3_2	GMC oxidoreductase		294.846	282.828	1.04249	0.722411
			138114	AA3_2	GMC oxidoreductase		1733.52	1751.97	0.989474	0.758248
			126348	AA3_2	GMC oxidoreductase		1420.5	1539.51	0.922694	0.138121
			169950	AA3_2	GMC oxidoreductase		1395.03	1843.18	0.756859	5.22186e-08
			128894	AA3_2	GMC oxidoreductase		627.974	883.242	0.710988	3.37087e-08
			150908	AA3_2	GMC oxidoreductase		1582.1	2526.47	0.626208	1.71746e-20
			106605	AA3_2	GMC oxidoreductase		2782.33	5079.43	0.547764	1.44847e-29
			127178	AA3_3	Alcohol oxidase		73631.5	20516.6	3.58887	3.44683e-184
			67656	AA3_3	Alcohol oxidase		197.84	149.908	1.31974	0.00846865
			162245	AA5_1	Copper radical oxidase (CRO6)***		242.753	284.165	0.854267	0.0557274
			168358	AA6	Benzoquinone reductase		10893.6	3227.29	3.37546	5.5795e-157
			110018	AA6	Benzoquinone reductase		2641.48	2224.58	1.18741	0.000597339
			131886	AA8-AA3_1	Iron reductase domain / Cellobiose dehydrogenase		450.63	603.591	0.746583	1.31858e-05
			79664	AA8-CBM1	Iron reductase domain / Carbohydrate-Binding Module Family 1 protein		610.623	855.974	0.713366	3.1164e-08
			152717	AA9	Lytic polysaccharide monooxygenase (formerly GH61)		2.7756	0	Inf	0.0463199	**
			89426	AA9	Lytic polysaccharide monooxygenase (formerly GH61)		123.832	46.4255	2.66733	6.11489e-08
			140516	AA9	Lytic polysaccharide monooxygenase (formerly GH61)		411.487	268.383	1.53321	2.45807e-08
			91873	AA9	Lytic polysaccharide monooxygenase (formerly GH61)		41.1201	31.543	1.30362	0.381866
			71589	AA9	Lytic polysaccharide monooxygenase (formerly GH61)		170.183	158.349	1.07474	0.507753
			62587	AA9	Lytic polysaccharide monooxygenase (formerly GH61)		120.967	121.627	0.994577	0.951865
			122391	AA9	Lytic polysaccharide monooxygenase (formerly GH61)		135.175	140.981	0.958818	0.706698
			76886	AA9	Lytic polysaccharide monooxygenase (formerly GH61)		4553.71	5090.42	0.894563	0.0259792
			81549	AA9	Lytic polysaccharide monooxygenase (formerly GH61)		462.964	520.78	0.888982	0.132294
			131262	AA9	Lytic polysaccharide monooxygenase (formerly GH61)		1427.35	2846.69	0.501407	2.80442e-43
Serpula lacrymans	v2.0	BR	361477	AA1_1	Laccase	SEL1	170.684	152.696	1.1178	0.333814
			1093924	AA1_1	Laccase	SEL2	428.856	518.202	0.827584	0.00459153
			362736	AA1_1	Laccase	SEL3	325.188	998.225	0.325766	1.26899e-94
			362730	AA1_1	Laccase	SEL4	566.915	1948.84	0.290899	6.13128e-138
			353950	AA1_2	Ferroxidase		7245.65	2312.85	3.13278	8.09805e-246
			442924	AA1_dist	Multicopper oxidase		322.104	267.39	1.20462	0.0157399
			1058426	AA2_dist	Class II peroxidase		1665.24	1701.75	0.978546	0.815539
			1217206	AA3_2	GMC oxidoreductase		661.653	475.559	1.39132	1.51154e-08
			1202120	AA3_2	GMC oxidoreductase		5029.88	3725.14	1.35025	1.29037e-17
			1083828	AA3_2	GMC oxidoreductase		412.597	347.093	1.18872	0.0123055
			439506	AA3_2	GMC oxidoreductase		92.8098	97.5362	0.951543	0.919809
			1089381	AA3_2	GMC oxidoreductase		2083.83	2216.58	0.940112	0.262068
			1213553	AA3_2	GMC oxidoreductase		531.569	621.435	0.85539	0.00840551
			1207866	AA3_2	GMC oxidoreductase		752.1	891.964	0.843195	0.000316373
			1091185	AA3_2	GMC oxidoreductase		1325.81	8582.52	0.154478	0
			491425	AA3_3	Alcohol oxidase		968.069	310.17	3.12109	1.00824e-93
			471949	AA3_3	Alcohol oxidase		5317.13	3986.63	1.33374	1.79842e-09
			361508	AA3_3	Alcohol oxidase		4066.15	3482.41	1.16762	2.73034e-05
			491427	AA3_3	Alcohol oxidase		1523.05	1387.13	1.09799	0.0294558
			491423	AA3_3	Alcohol oxidase		1581.55	2405.13	0.657576	1.90508e-26
			1059699	AA3_dist	GMC oxidoreductase		328.861	266.004	1.2363	0.0038183
			1092058	AA3_dist	GMC oxidoreductase		83.2703	68.4993	1.21564	0.18473
			351422	AA5_1	Copper radical oxidase (CRO6)***		132.08	71.9003	1.83699	5.21043e-07
			352412	AA5_1	Copper radical oxidase (CRO2)***		26837.4	27523	0.97509	0.495864
			491421	AA5_1	Copper radical oxidase (CRO3-5)***		290.207	345.842	0.839131	0.0449184
			491411	AA6	Benzoquinone reductase		1502.72	1201.91	1.25027	7.81245e-07
			491410	AA6	Benzoquinone reductase		745.193	860.089	0.866414	0.00328515
			417465	AA8	Iron reductase domain protein		1536.7	835.462	1.83934	1.25697e-42
			1216828	AA8-AA3_1	Iron reductase domain / Cellobiose dehydrogenase		311.476	249.315	1.24933	0.00399493
			491377	AA8-AA3_1	Iron reductase domain / Cellobiose dehydrogenase		631.439	583.615	1.08195	0.124198
			452187	AA8-CBM1	Iron reductase domain / Carbohydrate-Binding Module Family 1 protein		86.5232	27.5684	3.13849	1.06141e-05
			465649	AA9	Lytic polysaccharide monooxygenase (formerly GH61)		366.143	135.497	2.70222	1.30639e-18
			1216887	AA9	Lytic polysaccharide monooxygenase (formerly GH61)		847.276	438.714	1.93127	1.86235e-32
			491407	AA9	Lytic polysaccharide monooxygenase (formerly GH61)		55.5022	51.9988	1.06737	0.852442
			478045	AA9	Lytic polysaccharide monooxygenase (formerly GH61)		1723.01	1738.95	0.990835	0.87754
			335267	AA9	Lytic polysaccharide monooxygenase (formerly GH61)		34.0427	34.4245	0.988911	0.831611
Piloderma croceum	v1.0	ECM	819338	AA1_1	Laccase	PIC1	3144.32	300.234	10.4729	0
			433662	AA1_1	Laccase	PIC2	275.096	68.8603	3.99499	2.60154e-17
			829634	AA1_1	Laccase	PIC3	295.111	89.1206	3.31137	1.40966e-36
			15333	AA1_1	Laccase	PIC4	258.307	80.5481	3.20687	3.46143e-31
			825989	AA1_1	Laccase	PIC5	92.408	49.1103	1.88164	0.00243654
			78678	AA1_1	Laccase	PIC6	409.614	345.332	1.18614	0.0370901
			829816	AA1_1	Laccase	PIC7	72.0871	60.9743	1.18225	0.501581
			829612	AA1_1	Laccase	PIC8	60.8633	65.5652	0.928286	0.822897
			801054	AA1_1	Laccase	PIC9	790.166	882.74	0.895129	0.0730713
			798814	AA1_1	Laccase	PIC10	163.586	287.88	0.568242	7.44631e-10
			755835	AA1_1	Laccase	PIC11	171.665	303.305	0.565979	1.91352e-09
			62767	AA1_2	Ferroxidase		8293.18	571.927	14.5004	0
			823817	AA1_2	Ferroxidase		353.692	226.352	1.56258	1.45489e-08
			816835	AA1_2	Ferroxidase		690.45	6811.43	0.101366	0
			825162	AA1_dist	Multicopper oxidase		2612.82	647.324	4.03633	1.38994e-212
			13100	AA1_dist	Multicopper oxidase		474.212	252.173	1.8805	6.05618e-19
			818077	AA1_dist	Multicopper oxidase		56.5802	34.0546	1.66145	0.0102775
			815938	AA1_dist	Multicopper oxidase		395.579	254.529	1.55417	4.18451e-09
			829758	AA1_dist	Multicopper oxidase		362.95	279.405	1.29901	0.00179328
			80405	AA1_dist	Multicopper oxidase		1649.56	1487.8	1.10873	0.0345724
			125553	AA1_dist	Multicopper oxidase		106.22	100.357	1.05843	0.757393
			98768	AA1_dist	Multicopper oxidase		356.325	401.401	0.887703	0.183747
			816775	AA1_dist	Multicopper oxidase		60.9717	117.616	0.518396	5.45819e-06
			223440	AA2	Class II peroxidase		199.31	131.002	1.52142	5.39521e-05
			91382	AA3_1	Cellobiose dehydrogenase		33.2399	17.918	1.85511	0.0234819
			825895	AA3_1	Cellobiose dehydrogenase		1621.17	1230.3	1.31771	2.96393e-09
			10334	AA3_2	GMC oxidoreductase		0	0	NA*****	NA	**
			2162	AA3_2	GMC oxidoreductase		1650.59	496.904	3.32174	3.19504e-65
			11393	AA3_2	GMC oxidoreductase		917.544	421.72	2.17571	3.98488e-43
			815761	AA3_2	GMC oxidoreductase		6468.62	3193.77	2.02538	8.37862e-34
			128252	AA3_2	GMC oxidoreductase		1153.85	576.49	2.00152	2.22638e-28
			816920	AA3_2	GMC oxidoreductase		299	167.657	1.78341	1.45377e-11
			811857	AA3_2	GMC oxidoreductase		11383.9	7571.99	1.50342	1.09361e-13
			6972	AA3_2	GMC oxidoreductase		5121.34	3699.67	1.38427	1.82443e-18
			822300	AA3_2	GMC oxidoreductase		914.696	668.609	1.36806	2.60046e-09
			811054	AA3_2	GMC oxidoreductase		1275.88	939.157	1.35854	6.92222e-10
			12288	AA3_2	GMC oxidoreductase		263.385	204.536	1.28772	0.007482
			66123	AA3_2	GMC oxidoreductase		1093.68	887.441	1.2324	8.28956e-05
			825082	AA3_2	GMC oxidoreductase		831.156	744.488	1.11641	0.0820262
			752	AA3_2	GMC oxidoreductase		280.892	257.583	1.09049	0.371573
			85263	AA3_2	GMC oxidoreductase		1117.59	1079.24	1.03553	0.695166
			83664	AA3_2	GMC oxidoreductase		1836.46	1777.78	1.03301	0.610299
			11378	AA3_2	GMC oxidoreductase		1352.53	1312.79	1.03027	0.716525
			69164	AA3_2	GMC oxidoreductase		248.914	246.75	1.00877	0.907587
			814944	AA3_2	GMC oxidoreductase		1308.73	1332.85	0.981907	0.887685
			825618	AA3_2	GMC oxidoreductase		707.27	862.794	0.819744	0.00882729
			810679	AA3_2	GMC oxidoreductase		447.566	627.968	0.712721	1.22197e-07
			5233	AA3_2	GMC oxidoreductase		254.828	392.208	0.649727	4.97214e-08
			199918	AA3_2	GMC oxidoreductase		651.515	1379.3	0.472351	1.09905e-49
			817941	AA3_3	Alcohol oxidase		1077.07	557.408	1.93228	6.61208e-36
			818692	AA3_3	Alcohol oxidase		2220.04	4846.6	0.458062	4.85168e-48
			815858	AA5_1	Copper radical oxidase (CRO2)***		28907.3	16202.5	1.78413	6.59708e-69
			819584	AA5_1	Copper radical oxidase (CRO1)***		17043.4	12201.9	1.39679	2.80261e-23
			4883	AA5_1	Copper radical oxidase (CRO6)***		194.774	221.909	0.87772	0.213721
			10158	AA5_1	Copper radical oxidase (CRO6)***		95.3638	134.774	0.707583	0.00984893
			78207	AA5_1	Copper radical oxidase (CRO6)***		429.448	705.408	0.608794	7.13284e-16
			95885	AA6	Benzoquinone reductase		5887.63	1426.33	4.12782	5.90158e-295
			86051	AA6	Benzoquinone reductase		2.6362	2.87376	0.917333	1
			79950	AA7	Glucooligosaccharide oxidase		239.159	136.028	1.75816	1.83212e-07
			821409	AA7	Glucooligosaccharide oxidase		79.0032	59.4433	1.32905	0.102585
			80998	AA7	Glucooligosaccharide oxidase		967.901	765.449	1.26449	1.55528e-05
			10708	AA7	Glucooligosaccharide oxidase		45.2309	44.1495	1.02449	1
			816466	AA7	Glucooligosaccharide oxidase		6.42551	6.46349	0.994123	1
			485576	AA7	Glucooligosaccharide oxidase		1584.65	1787.98	0.886281	0.00841689
			404853	AA8	Iron reductase domain protein		1004.69	1209.39	0.830739	0.00072358
			815758	AA9	Lytic polysaccharide monooxygenase (formerly GH61)		1059.39	1040.04	1.01861	0.823169
Laccaria bicolor	v2.0	ECM	399748	AA1_1	Laccase	LAB1	1690.89	447.893	3.77521	4.157e-71
			399744	AA1_1	Laccase	LAB2	3.09435	1.77651	1.74181	0.889874
			399746	AA1_1	Laccase	LAB3	105.201	72.8898	1.44328	0.0226621
			399743	AA1_1	Laccase	LAB4	15.1366	13.5306	1.1187	0.653042
			399750	AA1_1	Laccase	LAB5	202.087	183.962	1.09852	0.80157
			399745	AA1_1	Laccase	LAB6	695.091	642.039	1.08263	0.294343
			399751	AA1_1	Laccase	LAB7	3725.04	3470.56	1.07333	0.145489
			399749	AA1_1	Laccase	LAB8	204.75	221.368	0.924928	0.490076
			399747	AA1_1	Laccase	LAB9	88.1268	127.497	0.691205	0.0239267
			399752	AA1_2	Ferroxidase		3119.81	3458.36	0.902106	0.166085
			674347	AA1_2	Ferroxidase		75.1652	84.3317	0.891304	0.523541
			399755	AA1_2	Ferroxidase		121.682	146.778	0.829017	0.122944
			238280	AA1_dist	Multicopper oxidase		39.2395	28.9538	1.35525	0.323698
			315309	AA1_dist	Multicopper oxidase		8.08701	6.15392	1.31412	0.565413
			304389	AA1_dist	Multicopper oxidase		4.6305	6.28254	0.737043	0.691096
			191903	AA2	Class II peroxidase		407.97	246.993	1.65175	3.30351e-09
			448758	AA3_2	GMC oxidoreductase		17209.4	4429.62	3.88507	1.18542e-31
			693498	AA3_2	GMC oxidoreductase		200.597	118.732	1.68949	2.27516e-06
			682561	AA3_2	GMC oxidoreductase		1507.58	917.888	1.64244	1.68138e-18
			688862	AA3_2	GMC oxidoreductase		2576.95	1648.83	1.56289	8.90079e-18
			684961	AA3_2	GMC oxidoreductase		137.228	94.2176	1.4565	0.00851442
			256250	AA3_2	GMC oxidoreductase		58.1974	45.7668	1.27161	0.333819
			487098	AA3_2	GMC oxidoreductase		339.7	311.959	1.08893	0.418438
			709721	AA3_2	GMC oxidoreductase		5806.02	5489.19	1.05772	0.323645
			582962	AA3_2	GMC oxidoreductase		390.307	408.32	0.955886	0.508039
			668153	AA3_2	GMC oxidoreductase		672.563	757.334	0.888065	0.063548
			704080	AA3_3	Alcohol oxidase		26487.6	33964.3	0.779868	2.82722e-08
			627242	AA3_3	Alcohol oxidase		2525.52	4932.21	0.512047	1.71135e-42
			460441	AA5_1	Copper radical oxidase (CRO1)***		291.083	121.059	2.40447	6.44395e-19
			457469	AA5_1	Copper radical oxidase (CRO1)***		240.55	101.728	2.36465	2.26265e-13
			151571	AA5_1	Copper radical oxidase (CRO1)***		173.007	77.881	2.22143	7.85485e-10
			638550	AA5_1	Copper radical oxidase (CRO1)***		242.952	113.607	2.13853	1.05727e-14
			247761	AA5_1	Copper radical oxidase (CRO2)***		11970.6	7067.41	1.69378	9.17462e-32
			151504	AA5_1	Copper radical oxidase (CRO2)***		12175.4	7432.31	1.63817	4.78439e-10
			312895	AA5_1	Copper radical oxidase (CRO1)***		570.368	433.843	1.31469	0.000631874
			313935	AA5_1	Copper radical oxidase (CRO1)***		12328.3	10306.4	1.19617	0.000330101
			700975	AA5_1	Copper radical oxidase (CRO3-5)***		15303.6	17570.3	0.870996	0.0235094
			302157	AA5_1	Copper radical oxidase (CRO3-5)***		695.418	883.169	0.787412	0.00014104
			582922	AA5_1	Copper radical oxidase (CRO3-5)***		79.3197	107.134	0.740377	0.0461846
			190833	AA6	Benzoquinone reductase		9059.78	158.727	57.0777	4.81841e-245
			656726	AA6	Benzoquinone reductase		29742.6	20701.7	1.43672	2.36375e-15
			396511	AA7	Glucooligosaccharide oxidase		9074.69	2868.18	3.16392	3.36738e-129
			299278	AA9	Lytic polysaccharide monooxygenase (formerly GH61)		0.282469	0	Inf	1	**
			307143	AA9	Lytic polysaccharide monooxygenase (formerly GH61)		79.5145	28.4628	2.79363	1.11316e-07
			595923	AA9	Lytic polysaccharide monooxygenase (formerly GH61)		3.1961	1.21011	2.64117	0.460777
			303072	AA9	Lytic polysaccharide monooxygenase (formerly GH61)		4.74755	1.80261	2.63371	0.715942
			294705	AA9	Lytic polysaccharide monooxygenase (formerly GH61)		11706	5471.63	2.1394	3.13016e-32
			299682	AA9	Lytic polysaccharide monooxygenase (formerly GH61)		6.0649	3.38583	1.79126	0.783369
			298942	AA9	Lytic polysaccharide monooxygenase (formerly GH61)		37.3701	27.0873	1.37961	0.281346
			186824	AA9	Lytic polysaccharide monooxygenase (formerly GH61)		4382.62	3822.56	1.14651	0.00399224
			450012	AA9	Lytic polysaccharide monooxygenase (formerly GH61)		12.1679	11.7783	1.03308	1
			312106	AA9	Lytic polysaccharide monooxygenase (formerly GH61)		193.185	197.985	0.975756	0.984277
			447330	AA9	Lytic polysaccharide monooxygenase (formerly GH61)		17.5864	18.7306	0.93891	0.996134
			308609	AA9	Lytic polysaccharide monooxygenase (formerly GH61)		98.4318	182.927	0.538093	1.3675e-06
			312184	AA9	Lytic polysaccharide monooxygenase (formerly GH61)		11.5288	23.0974	0.499137	0.201642
Hebeloma cylindrosporium	v2.0	ECM	193591	AA1_1	Laccase	HEC1	5674.09	4941.18	1.14833	0.00140851
			74580	AA1_1	Laccase	HEC2	495.314	627.354	0.789529	0.00028234
			70724	AA1_2	Ferroxidase		8789.16	8750.98	1.00436	1
			447072	AA1_dist	Multicopper oxidase		0.341523	0	Inf	1	**
			20759	AA2	Class II peroxidase		126.475	85.6681	1.47633	0.00212925
			27571	AA2	Class II peroxidase		8.7694	16.6862	0.525548	0.0902575
			143582	AA2	Class II peroxidase		40.2794	300.306	0.134128	6.073e-66
			343262	AA2_cyt	Class II peroxidase		11144.1	9864.49	1.12971	0.015432
			415373	AA3_2	GMC oxidoreductase		103.386	40.0131	2.5838	2.4282e-07
			446977	AA3_2	GMC oxidoreductase		1082.52	527.078	2.05382	1.65435e-24
			69091	AA3_2	GMC oxidoreductase		1142.07	600.8	1.90092	1.04849e-32
			26070	AA3_2	GMC oxidoreductase		427.338	280.717	1.52231	6.3061e-09
			449362	AA3_2	GMC oxidoreductase		1050.25	769.107	1.36554	1.12828e-08
			448846	AA3_2	GMC oxidoreductase		2252.4	2509.36	0.897601	0.147373
			193339	AA3_2	GMC oxidoreductase		702.635	825.47	0.851193	0.00710949
			76675	AA3_2	GMC oxidoreductase		541.71	752.567	0.719816	3.9935e-07
			19647	AA3_2	GMC oxidoreductase		942.558	1489.73	0.632704	2.61074e-20
			445188	AA3_2	GMC oxidoreductase		3978.82	6508.51	0.611326	5.34657e-34
			432238	AA3_2	GMC oxidoreductase		32.3658	54.9295	0.589224	0.00751491
			448431	AA3_2	GMC oxidoreductase		3992.79	9731.17	0.410309	1.18264e-112
			446975	AA3_2	GMC oxidoreductase		801.301	2100.79	0.381429	3.80253e-89
			446989	AA3_2	GMC oxidoreductase		11338.5	34160.5	0.331919	8.31134e-185
			392481	AA3_2	GMC oxidoreductase		44.6727	168.396	0.265283	4.56494e-17
			32424	AA3_2	GMC oxidoreductase		36.6653	553.483	0.0662447	1.36617e-17
			28422	AA3_3	Alcohol oxidase		443.825	443.565	1.00059	0.994004
			411700	AA5_1	Copper radical oxidase (CRO2)***		2191.91	1893.68	1.15748	0.00181837
			24623	AA5_1	Copper radical oxidase (CRO1)***		6028.29	5255.86	1.14696	0.00186908
			443482	AA5_1	Copper radical oxidase (CRO2)***		21269.1	20108.5	1.05772	0.248271
			75665	AA5_1	Copper radical oxidase (CRO2)***		3110.7	3103.52	1.00231	1
			415404	AA5_1	Copper radical oxidase (CRO1)***		67.4151	67.8163	0.994084	1
			433445	AA5_1	Copper radical oxidase (CRO3-5)***		1223.75	1777.84	0.688337	1.02902e-14
			15097	AA5_1	Copper radical oxidase (CRO6)***		72.4148	105.34	0.687438	0.00689814
			447017	AA6	Benzoquinone reductase		1505.63	27.5612	54.6285	0
			448045	AA6	Benzoquinone reductase		9436.33	2579.71	3.65791	1.14827e-222
			20358	AA7	Glucooligosaccharide oxidase		399.704	386.93	1.03302	0.815412
			447768	AA7	Glucooligosaccharide oxidase		865.812	957.808	0.903952	0.0993551
			442323	AA7	Glucooligosaccharide oxidase		820.044	5822.75	0.140834	0
			24512	AA9	Lytic polysaccharide monooxygenase (formerly GH61)		240.522	204.098	1.17846	0.121688
			436297	AA9	Lytic polysaccharide monooxygenase (formerly GH61)		18.4299	24.0122	0.767524	0.478212
			78398	AA9	Lytic polysaccharide monooxygenase (formerly GH61)		5569.27	8159.71	0.682533	3.94771e-09
Jaapia argillacea	v1.0	BR	37451	AA1	Multicopper oxidase		2486.56	2966.18	0.838303	0.000782921
			175905	AA1_1	Laccase	JAA1	316.779	109.109	2.90333	2.02748e-36
			32491	AA1_2	Ferroxidase		15698.9	22510.9	0.697389	2.36604e-31
			300006	AA2	Class II peroxidase		2273.01	587.495	3.86898	4.07487e-214
			58509	AA3_2	GMC oxidoreductase		4697.53	169.269	27.7519	1.72285e-105
			40236	AA3_2	GMC oxidoreductase		3873.03	424.488	9.12401	0
			289430	AA3_2	GMC oxidoreductase		21524.8	2380.23	9.04319	0
			31450	AA3_2	GMC oxidoreductase		103359	29711.4	3.47878	6.56565e-189
			98852	AA3_2	GMC oxidoreductase		3917.73	1543.34	2.53847	2.62046e-141
			190666	AA3_2	GMC oxidoreductase		58001.9	22988.4	2.52309	1.98293e-52
			199280	AA3_2	GMC oxidoreductase		5443.8	2400.06	2.26819	1.07814e-122
			180548	AA3_2	GMC oxidoreductase		4025.75	2038.47	1.97489	1.51023e-80
			138711	AA3_2	GMC oxidoreductase		603.149	334.654	1.80231	3.53503e-14
			104132	AA3_2	GMC oxidoreductase		27613.2	16599.6	1.66349	7.5212e-63
			208813	AA3_2	GMC oxidoreductase		181.754	134.623	1.3501	0.00207498
			70035	AA3_2	GMC oxidoreductase		1441.22	1163.1	1.23912	6.77412e-06
			69373	AA3_2	GMC oxidoreductase		89.3092	72.2119	1.23677	0.136528
			32603	AA3_2	GMC oxidoreductase		2346.17	2269.82	1.03364	0.443465
			192163	AA3_2	GMC oxidoreductase		208.08	224.712	0.925985	0.424685
			126801	AA3_2	GMC oxidoreductase		125.55	171.136	0.733624	0.0025048
			270947	AA3_2	GMC oxidoreductase		378.908	927.857	0.408369	2.10017e-62
			210452	AA3_3	Alcohol oxidase		26711.3	8219.36	3.2498	1.83846e-221
			30385	AA3_3	Alcohol oxidase		38024.3	18185.5	2.09091	1.49779e-129
			135496	AA3_4	Pyranose oxidase		437.36	543.715	0.804392	0.000293862
			130701	AA4	Vanillyl alcohol oxidase		873.57	246.579	3.54277	4.59611e-107
			30437	AA4	Vanillyl alcohol oxidase		2244.75	2327.25	0.96455	0.418429
			45136	AA5_1	Copper radical oxidase (CRO2)***		42588.3	14272.8	2.98388	2.05201e-276
			195851	AA5_1	Copper radical oxidase (CRO2)***		96584.8	63543.2	1.51998	1.24901e-10
			37322	AA5_1	Copper radical oxidase (CRO2)***		51624.4	35214.5	1.466	1.25992e-14
			125096	AA5_1	Copper radical oxidase (CRO6)***		20.9662	26.6643	0.786301	0.386877
			126148	AA6	Benzoquinone reductase		6837.39	429.047	15.9362	4.25556e-260
			56341	AA6	Benzoquinone reductase		173.484	100.922	1.71899	8.73154e-08
			153080	AA6	Benzoquinone reductase		8996.91	12481.6	0.720812	1.37083e-13
			163805	AA7	Glucooligosaccharide oxidase		3582.17	2856.34	1.25411	4.74865e-10
			210324	AA8-AA3_1	Iron reductase domain / Cellobiose dehydrogenase		102.253	115.892	0.882307	0.340304
			204711	AA8-CBM1	Iron reductase domain / Carbohydrate-Binding Module Family 1 protein		11.6252	19.8826	0.584692	0.0980177
			425364	AA9	Lytic polysaccharide monooxygenase (formerly GH61)		655.203	464.116	1.41172	1.10895e-09
			702072	AA9	Lytic polysaccharide monooxygenase (formerly GH61)		16.3917	11.7169	1.39897	0.387975
			140416	AA9	Lytic polysaccharide monooxygenase (formerly GH61)		11474.9	8401.8	1.36576	2.49556e-22
			207051	AA9	Lytic polysaccharide monooxygenase (formerly GH61)		23.6261	18.0362	1.30993	0.433357
			200056	AA9	Lytic polysaccharide monooxygenase (formerly GH61)		19.5371	17.6402	1.10754	0.790165
			474236	AA9	Lytic polysaccharide monooxygenase (formerly GH61)		22.5869	20.6406	1.0943	0.824089
			39972	AA9	Lytic polysaccharide monooxygenase (formerly GH61)		669.81	612.86	1.09292	0.13869
			36288	AA9	Lytic polysaccharide monooxygenase (formerly GH61)		25.0304	22.9427	1.091	0.78394
			176455	AA9	Lytic polysaccharide monooxygenase (formerly GH61)		30.9775	30.2554	1.02387	1
			39974	AA9	Lytic polysaccharide monooxygenase (formerly GH61)		116.222	122.92	0.945506	0.652733
			61592	AA9	Lytic polysaccharide monooxygenase (formerly GH61)		7.6629	8.22048	0.932171	0.919157
			474382	AA9	Lytic polysaccharide monooxygenase (formerly GH61)		190.831	205.41	0.929022	0.646751
			183704	AA9	Lytic polysaccharide monooxygenase (formerly GH61)		47.554	55.5052	0.856749	0.393578
			198048	AA9	Lytic polysaccharide monooxygenase (formerly GH61)		36.8087	51.1477	0.719656	0.081505
			71280	AA9	Lytic polysaccharide monooxygenase (formerly GH61)		20.379	38.4122	0.530534	0.00561328

## Sheet: Table S9(a)
Peroxidases
Species	Lifestyle	Genome assembly at JGI	PeroxiBase Class	PeroxiBase ID	JGI Filtered protein ID	Secretion*	Normalized reads FH	Normalized reads MMN	Fold FH/MMN	padj
Paxillus involutus	ECM	v1.0	Cytochrome C peroxidase	PinvCcP	164804	anchor (0.88)	8512.9	7643.64	1.11	0.121158
			Catalase	PinvKat01	163859	no	538.539	310.788	1.73	5.26138e-10
			Catalase	PinvKat02	76475	SP (0.99)	510.425	457.41	1.12	0.622027
			Catalase	PinvKat03	93901	NA	260.334	209.763	1.24	0.115299
			Catalase	PinvKat04	104678	no	241.1	349.237	0.69	0.00259179
			Haloperoxidase (haem)	PinvHalPrx01	168545	no	6237.11	5800.87	1.08	0.431895
			Haloperoxidase (haem)	PinvHalPrx02	168544	no	5728.53	7958.46	0.72	9.88652e-09
			Haloperoxidase (haem)	PinvHalPrx03	100431	no	2829.08	2027.55	1.4	0.000178762
			Haloperoxidase (haem)	PinvHalPrx04	110845	no	18.3657	31.8147	0.58	0.0778761
			Linoleate diol synthase (PGHS like)	PinvLDS01	14490	no	477.904	393.664	1.21	0.0186001
			Linoleate diol synthase (PGHS like)	PinvLDS02	6692	no	34532.5	37436	0.92	0.214594
			Fungi-Bacteria glutathione peroxidase	PinvGPx	100685	no	1170.75	828.248	1.41	0.00181008
			1-Cysteine peroxiredoxin	Pinv1CysPrx	68402	no	25797.3	16199.2	1.59251	4.56246e-15
			Typical 2-Cysteine peroxiredoxin	Pinv2CysPrx01	60750	no	427.218	337.464	1.26597	0.116502
			Typical 2-Cysteine peroxiredoxin	Pinv2CysPrx02	9409	no	243.504	196.817	1.24	0.0975507
			Atypical 2-Cysteine peroxiredoxin (type II)	PinvPrxII	11148	no	8860.15	24414.9	0.36	2.30294e-28
			Atypical 2-Cysteine peroxiredoxin (type Q)	PinvPrxQ02	98076	no	921.714	623.643	1.48	0.00850975
Suillus luteus	ECM	v1.0	Cytochrome C peroxidase	SlutCcP01	349284	anchor (0.98)	10642.9	9280.8	1.15	1.5649e-06
			Catalase	SlutKat01	808360	no	50861.1	74849.3	0.68	1.53251e-50
			Catalase	SlutKat02	89209	SP (0.997)	190.416	225.302	0.84	0.119465
			Catalase	SlutKat03	796992	no	241.206	253.743	0.95	0.617828
			DyP-type peroxidase D	SlutDyPrx01	16282	no	41768	31017	1.35	7.19014e-41
			Haloperoxidase (haem)	SlutHalPrx01	98244	no	316.569	391.32	0.81	0.00231473
			Haloperoxidase (haem)	SlutHalPrx02	594416	no	5272.59	6042.32	0.87	1.46896e-06
			Haloperoxidase (haem)	SlutHalPrx03	201602	NA	2574.61	4682.93	0.55	1.2281e-30
			Haloperoxidase (haem)	SlutHalPrx04	84406	anchor (0.77)	24.0211	30.8924	0.77	0.402739
			Haloperoxidase (haem)	SlutHalPrx05	812304	no	12456.8	8148.26	1.53	4.74532e-68
			Linoleate diol synthase (PGHS like)	SlutLDS01	793171	no	1064.45	1073.36	0.99	0.911101
			Linoleate diol synthase (PGHS like)	SlutLDS02	798358	no	19215.4	20843.9	0.92	0.0599124
			Fungi-Bacteria glutathione peroxidase	SlutGPx01	22575	no	1052.97	922.056	1.14	0.0300967
			Typical 2-Cysteine peroxiredoxin	Slut2CysPrx01	811476	no	1707.02	1682.61	1.01	0.866486
			Atypical 2-Cysteine peroxiredoxin (type II)	SlutPrxII01	803297	no	5876.79	7729.14	0.76	2.87666e-14
			Atypical 2-Cysteine peroxiredoxin (type Q)	SlutPrxQ01	802774	no	339.458	164.174	2.07	8.02555e-12
			Atypical 2-Cysteine peroxiredoxin (type V)	SlutPrxV01	809631	SP (0.91)	2253.42	1469.92	1.53	5.4566e-18
Hydnomerulius pinastri	BR	v2.0	Cytochrome C peroxidase	HpinCcP	99495	anchor (0.91)	1144.49	411.594	2.78	2.28503e-79
			DyP-type peroxidase D	HpinDyPrx	122607	no	146.525	168.181	0.87	0.253215
			Fungi-Bacteria glutathione peroxidase	HpinGPx01	85955	no	3132.69	3334.91	0.94	0.172698
Coniophora puteana	BR	v1.0	Cytochrome C peroxidase	CputCcP	167018	anchor (0.87)	1625.38	1242.13	1.31	7.954e-07
			Fungi-Bacteria glutathione peroxidase	CputGPx01	80431	NA	2526.43	2670.08	0.95	0.378092
Serpula lacrymans	BR	v2.0	Cytochrome C peroxidase	SlacCcP01	1058426	anchor (0.98)	1665.24	1701.75	0.98	0.815539
			Fungi-Bacteria glutathione peroxidase	SlacGPx01	1060363	NA	1616.51	2138.44	0.76	1.4566e-08
Piloderma croceum	ECM	v1.0	Cytochrome C peroxidase	PcroCcP01	826808	anchor (0.98)	9977.72	7867.99	1.27	9.19869e-06
			Other class II peroxidase type A	PcroCIIBA01	223440	NA	199.31	131.002	1.52	5.39521e-05
			Fungi-Bacteria glutathione peroxidase	PcroGPx01	818716	NA	5769.23	3489.74	1.65	3.86851e-16
Laccaria cicolor	ECM	v2.0	Hybrid Ascorbate-Cytochrome C peroxidase	LbiAPx-CcP	305803	SP (1.00)	10234.1	5882.88	1.74	7.34778e-35
			Cytochrome C peroxidase	LbiCcP01	488195	anchor (0.97)	10125.6	7041.6	1.44	5.75457e-16
			Other class II peroxidase type C	LbiCIIBC01	191903	SP (1.00)	407.97	246.993	1.65	3.30351e-09
			Catalase	LbiKat01 (LbCAT)	123238	no	14273.9	2681.02	5.32	4.93769e-269
			DyP-type peroxidase D	LbiDyPrx01	392869	no	89.7432	63.4264	1.41	0.0212416
			DyP-type peroxidase D	LbiDyPrx02	399707	no	473.258	323.16	1.46	2.14644e-06
			Haloperoxidase (haem)	LbiHalPrx01	293625	no	2652	3262.84	0.81	0.000320818
			Haloperoxidase (haem)	LbiHalPrx02	477564	no	1795.24	1228.26	1.46	3.3813e-06
			Haloperoxidase (haem)	LbiHalPrx03	293829	no	992.115	974.074	1.02	0.587322
			Haloperoxidase (haem)	LbiHalPrx04	708045	no	1122.78	2045.15	0.55	6.32521e-30
			Haloperoxidase (haem)	LbiHalPrx05	651575	SP (0.96)	1251.23	2983.39	0.42	1.36426e-60
			Linoleate diol synthase (PGHS like)	LbiLDS01	315146	no	2642.53	1782.46	1.48	2.79786e-15
			Linoleate diol synthase (PGHS like)	LbiLDS02	305274	no	18020.1	11819.1	1.52	5.95512e-21
			Hydrolase-CMD fusion (no peroxidase activity)	LbiHCMDn	682769	no	1072.32	963.106	1.11	0.144941
			Fungi-Bacteria glutathione peroxidase	LbiGPx	184771	no	1213.5	1165.37	1.04	0.706473
			1-Cysteine peroxiredoxin	Lbi1CysPrx	172363	no	4083.75	3148.39	1.3	4.06102e-08
			Typical 2-Cysteine peroxiredoxin	Lbi2CysPrx (LbPrx2-Cys)	174328	no	1541.2	2716.09	0.57	4.7623e-15
			Atypical 2-Cysteine peroxiredoxin (type II)	LbiPrxII	318118	no	3690.85	2519.04	1.46	4.64894e-14
			Atypical 2-Cysteine peroxiredoxin (type Q)	LbiPrxQ01 (LbPrxQ1)	308972	no	1823.29	1411.46	1.29	5.72928e-06
			Atypical 2-Cysteine peroxiredoxin (type Q)	LbiPrxQ02 (LbPrxQ2 )	178653	no	501.46	721.351	0.69	9.5215e-08
			Ancestral NADPH oxidase	LbiNOx01	399780	anchor (0.74)	7603.05	6993.51	1.09	0.118414
			Ancestral NADPH oxidase	LbiNOx02	173015	anchor (0.96)	3841.05	3828.18	1	0.879699
Hebeloma cylindrosporium	ECM	v2.0	Hybrid Ascorbate-Cytochrome C peroxidase	HcyAPx-CcP01	70963	SP (0.99)	228.66	275.34	0.830466	0.051893
			Hybrid Ascorbate-Cytochrome C peroxidase	HcyAPx-CcP02	60202	SP (1.0)	5861.76	6696.52	0.875344	0.00172127
			Hybrid Ascorbate-Cytochrome C peroxidase	HcyAPx-CcP03	241815	SP (0.98)	324.774	1498.65	0.216711	4.57231e-166
			Hybrid Ascorbate-Cytochrome C peroxidase	HcyAPx-CcP04	240334	SP (0.99)	63.724	63.0549	1.01061	1
			Cytochrome C peroxidase	HcyCcP	343262	anchor (0.86)	11144.1	9864.49	1.12971	0.015432
			Other class II peroxidase type C	HcyCIIBC01	27571	SP (1.0)	8.7694	16.6862	0.525548	0.0902575
			Other class II peroxidase type C	HcyCIIBC02	143582	SP (1.0)	40.2794	300.306	0.134128	6.073e-66
			Other class II peroxidase type C	HcyCIIBC03	20759	SP (0.99)	126.475	85.6681	1.47633	0.00212925
			DyP-type peroxidase D	HcyDyPrx01	68035	no	238.713	221.716	1.07666	0.622289
			DyP-type peroxidase D	HcyDyPrx02	450072	no	782.097	11617.7	0.0673195	1.90004e-298
			Fungi-Bacteria glutathione peroxidase	HcyGPx01	445966	no	995.009	1542.19	0.645193	9.33086e-19
			1-Cysteine peroxiredoxin	Hcy1CysPrx	64859	no	12852.9	15513.3	0.82851	0.0205446
			Atypical 2-Cysteine peroxiredoxin (type II)	HcyPrxII	443708	no	12587.9	6499.79	1.93667	4.38148e-65
			Atypical 2-Cysteine peroxiredoxin (type Q)	HcyPrxQ	396387	no	2543.24	7251.88	0.350701	4.84985e-145
Jaapia argillacea	BR	v1.0	Cytochrome C peroxidase	JargCcP	37172	anchor (0.77)	10645.3	4380.66	2.43006	5.93139e-66
			Other class II peroxidase type A	JargCIIBA01	300006	SP (0.99)	2273.01	587.495	3.86898	4.07487e-214
			DyP-type peroxidase D	JargDyPrx	57097	no	400.601	99.3348	4.03284	5.35449e-66
			Linoleate diol synthase (PGHS like)	JargLDS01	162433	no	122185	88944.1	1.37372	2.94673e-25
			Linoleate diol synthase (PGHS like)	JargLDS02	203950	no	11363.4	3813.19	2.98004	1.52472e-244
			Linoleate diol synthase (PGHS like)	JargLDS03	530376	no	851.838	505.444	1.68532	1.12759e-23
			Fungi-Bacteria glutathione peroxidase	JargGPx01	34052	no	3442.91	3908.16	0.880954	0.000659395

## Sheet: Table S9(b)
Tyrosinases
Species	Strain	Lifestyle	Genome assembly at JGI	JGI Filtered protein ID	Secretion*	Normalized reads FH	Normalized reads MMN	Fold FH/MMN	padj
Paxillus involutus	ATCC 200175	EMF	v1.0	96866	no	6460.4	2089.42	3.09196	8.21013e-79
				92764	no	56471.3	19283.4	2.9285	6.63832e-39
				82273	no	96.4463	78.9165	1.22213	0.231111
				82343	no	67.407	58.2736	1.15673	0.412161
				89894	no	121.026	110.141	1.09883	0.272132
				96868	no	5145.27	5260.42	0.978109	0.773051
				68958	no	412125	707658	0.582379	3.96512e-23
				34680	no	528.685	2178.24	0.242712	9.5852e-102
				76365	no	162.204	1065.75	0.152197	1.1954e-121
Suillus luteus	UH-Slu-Lm8-n1	EMF	v1.0	370609	no	696.297	2969.73	0.234465	3.13092e-160
Serpula lacrymans	S7.9	BR	v2.0	417600	no	7.9654	6.63992	1.19962	0.938449
				1211957	no	27635	28862.7	0.957465	0.212555
				1090787	no	695.395	1098.81	0.632861	3.1295e-22
Hydnomerulius pinastri	n.a.#	BR	v2.0	90354	NA	357.184	236.907	1.50769	4.47224e-06
				169156	no	324.068	430.119	0.753438	4.99978e-05
				114189	no	61.4424	88.9304	0.690905	0.0149039
				94060	no	470.243	1098.56	0.428054	1.84455e-56
				25632	no	148.812	536.471	0.277392	3.60112e-66
				25708	no	1243.19	9029.57	0.13768	0
Coniophora puteana	(Schum. ex Fries) Karst.	BR	v1.0	159604	no	52.9124	41.3415	1.27988	0.280164
Laccaria cicolor	n.a.#	EMF	v2.0	252993	SP (0.91)	214.712	212.616	1.00986	0.996134
				295069	no	200352	224448	0.892645	0.0194827
				185727	no	194.285	378.468	0.513347	3.69496e-14
Hebeloma cylindrosporium	h7	EMF	v2.0	31352	no	17.3908	16.4718	1.05579	0.941512
				440244	SP (1.0)	214.289	522.628	0.410021	4.66984e-36
				75996	no	2527.23	6501.27	0.388729	2.8214e-99
Piloderma croceum	F 1598	EMF	v1.0	7170	SP (0.98)	92.2091	30.7171	3.00188	2.74267e-11
				8665	SP (1.0)	2736.73	1782.69	1.53517	8.32561e-24
				7168	SP (0.99)	148.757	107.89	1.37878	0.00647171
				9478	NA	477.115	383.041	1.2456	0.00184249
				817417	no	2211.07	1794.88	1.23188	2.09349e-06
				11065	SP (0.99)	67.8595	63.3681	1.07088	0.836102
				732380	SP (0.99)	24.0094	32.7233	0.73371	0.370549
Jaapia argillacea	n.a.#	BR	v1.0	39428	no	741.336	578.545	1.28138	3.44632e-06
				476888	no	248.074	312.91	0.792796	0.00212671
				197528	no	74.9968	101.483	0.739006	0.0211968
				433926	no	225.283	764.1	0.294835	7.69459e-89

## Sheet: Table S10
Species	Genome assembly at JGI	Lifestyle	Filtered protein ID at JGI	Potential target	CAZy ID	CAZy enzyme	Normalized reads FH	Normalized reads MMN	Fold FH/MMN	padj
Paxillus involutus	v1.0	ECM	78895	Cellulose	GH5_5	Glycoside Hydrolase Family 5 protein	898.219	969.348	0.926623	0.305234
			91057	Cellulose	GH9	Glycoside Hydrolase Family 9 protein	313.52	305.896	1.02492	0.632872
			103630	Cellulose	GH9	Glycoside Hydrolase Family 9 protein	353.711	353.342	1.00105	0.844991
			67867	Cellulose	GH9	Glycoside Hydrolase Family 9 protein	1050.67	938.329	1.11972	0.277462
			156320	Cellulose / Hemicellulose	GH3	Glycoside Hydrolase Family 3 protein	170.708	122.299	1.39582	0.0159242
			110712	Cellulose / Hemicellulose	GH3	Glycoside Hydrolase Family 3 protein	1699.31	1628.24	1.04364	0.701059
			21377	Cellulose / Hemicellulose	GH3	Glycoside Hydrolase Family 3 protein	4461.19	7017.06	0.635764	5.74478e-15
			169947	Cellulose / Hemicellulose	GH3	Glycoside Hydrolase Family 3 protein	8136.56	7290	1.11613	0.177569
			183154	Cellulose / Hemicellulose	GH31	Glycoside Hydrolase Family 31 protein	391.255	292.175	1.33911	0.00410472
			22171	Cellulose / Hemicellulose	GH31	Glycoside Hydrolase Family 31 protein	1071.53	5989.35	0.178905	4.724e-178
			11195	Cellulose / Hemicellulose	GH31	Glycoside Hydrolase Family 31 protein	1473.95	2045.49	0.720584	5.69766e-07
			103270	Cellulose / Hemicellulose	GH31	Glycoside Hydrolase Family 31 protein	1524.41	7644.23	0.19942	4.82634e-163
			169058	Cellulose / Hemicellulose	GH31	Glycoside Hydrolase Family 31 protein	3842.43	5523	0.695715	1.33182e-05
			112690	Hemicellulose	CE16	Carbohydrate Esterase Family 16 protein	22.9526	28.3863	0.808579	0.381108
			93641	Hemicellulose	CE16	Carbohydrate Esterase Family 16 protein	45.0877	29.1902	1.54462	0.113843
			114208	Hemicellulose	CE16	Carbohydrate Esterase Family 16 protein	86.8974	111.278	0.780901	0.102064
			96065	Hemicellulose	CE16	Carbohydrate Esterase Family 16 protein	520.65	358.416	1.45264	0.000637149
			169987	Hemicellulose	CE16	Carbohydrate Esterase Family 16 protein	1350.21	935.796	1.44285	3.65907e-08
			166072	Hemicellulose	CE16	Carbohydrate Esterase Family 16 protein	2226.62	1755.18	1.26859	0.000247193
			100682	Hemicellulose	GH10	Glycoside Hydrolase Family 10 protein	413.663	378.212	1.09373	0.67853
			179541	Hemicellulose	GH115	Glycoside Hydrolase Family 115 protein	21.312	23.1509	0.920568	0.911391
			34311	Hemicellulose	GH16	Glycoside Hydrolase Family 16 protein	12.1725	17.2019	0.707628	0.364213
			69172	Hemicellulose	GH16	Glycoside Hydrolase Family 16 protein	18.8474	16.905	1.1149	0.908874
			119665	Hemicellulose	GH16	Glycoside Hydrolase Family 16 protein	224.241	308.911	0.725906	0.00419908
			76246	Hemicellulose	GH16	Glycoside Hydrolase Family 16 protein	314.117	343.273	0.915065	0.391929
			166442	Hemicellulose	GH16	Glycoside Hydrolase Family 16 protein	536.676	614.968	0.872689	0.119296
			167285	Hemicellulose	GH16	Glycoside Hydrolase Family 16 protein	640.949	698.204	0.917997	0.253751
			86687	Hemicellulose	GH16	Glycoside Hydrolase Family 16 protein	740.362	750.655	0.986288	0.950784
			172268	Hemicellulose	GH16	Glycoside Hydrolase Family 16 protein	880.676	989.95	0.889617	0.216642
			99538	Hemicellulose	GH16	Glycoside Hydrolase Family 16 protein	901.515	2164.15	0.416568	2.80123e-43
			163081	Hemicellulose	GH16	Glycoside Hydrolase Family 16 protein	941.835	1617.33	0.58234	1.41421e-15
			104163	Hemicellulose	GH16	Glycoside Hydrolase Family 16 protein	989.398	955.026	1.03599	0.70552
			167808	Hemicellulose	GH16	Glycoside Hydrolase Family 16 protein	1242.68	3169.92	0.392023	5.10655e-52
			63905	Hemicellulose	GH16	Glycoside Hydrolase Family 16 protein	1315.6	1520.99	0.864964	0.18335
			21445	Hemicellulose	GH16	Glycoside Hydrolase Family 16 protein	1500.51	1504.49	0.997354	0.92618
			181535	Hemicellulose	GH16	Glycoside Hydrolase Family 16 protein	1633.76	1990.93	0.820602	0.0470789
			163593	Hemicellulose	GH16	Glycoside Hydrolase Family 16 protein	1892.59	1104.21	1.71397	2.33661e-05
			164762	Hemicellulose	GH16	Glycoside Hydrolase Family 16 protein	2435.41	1902.16	1.28034	0.000398647
			5721	Hemicellulose	GH16	Glycoside Hydrolase Family 16 protein	3422.57	3371.12	1.01526	0.894299
			72724	Hemicellulose	GH16	Glycoside Hydrolase Family 16 protein	3566.05	4051.93	0.880086	0.0614462
			159900	Hemicellulose	GH16	Glycoside Hydrolase Family 16 protein	9240.98	8909.57	1.0372	0.65457
			168076	Hemicellulose	GH5_30	Glycoside Hydrolase Family 5 protein	7412.61	9120.75	0.81272	0.000516024
			20293	Hemicellulose	GH5_7	Glycoside Hydrolase Family 5 protein	30.0606	41.9183	0.717123	0.158029
			17978	Hemicellulose	GH5_7	Glycoside Hydrolase Family 5 protein	73.9417	90.6277	0.815884	0.210309
			141870	Hemicellulose	GH5_7	Glycoside Hydrolase Family 5 protein	190.628	241.078	0.790731	0.072637
			12894	Hemicellulose	GH5_7	Glycoside Hydrolase Family 5 protein	222.81	348.309	0.639691	4.33394e-06
			88005	Hemicellulose	GH51	Glycoside Hydrolase Family 51 protein	80.0055	101.389	0.789098	0.136061
			177126	Hemicellulose	GH79	Glycoside Hydrolase Family 79 protein	135.681	105.162	1.29021	0.182775
			100096	Hemicellulose	GH79	Glycoside Hydrolase Family 79 protein	530.979	860.436	0.617104	5.71501e-10
			103800	Hemicellulose	GH79	Glycoside Hydrolase Family 79 protein	2126.69	4146.85	0.512846	8.42174e-18
			102251	Hemicellulose	GH79	Glycoside Hydrolase Family 79 protein	2894.71	6114.45	0.473422	1.12989e-38
			167330	Hemicellulose	GH79	Glycoside Hydrolase Family 79 protein	7228.68	2325.21	3.10882	7.6425e-16
			169786	Hemicellulose	GH79	Glycoside Hydrolase Family 79 protein	8524.54	17235.5	0.494593	5.30859e-36
			167901	Hemicellulose	GH88	Glycoside Hydrolase Family 88 protein	3154.47	2957.4	1.06664	0.571707
			130556	Starch	CBM21	Carbohydrate-Binding Module Family 21 protein	407.188	379.427	1.07316	0.493375
			163570	Starch	CBM21	Carbohydrate-Binding Module Family 21 protein	1408.3	8115.31	0.173536	1.33643e-190
			115611	Starch	GH13_1	Glycoside Hydrolase Family 13 protein	178.853	87.2823	2.04914	0.000143646
			10103	Starch	GH13_1	Glycoside Hydrolase Family 13 protein	597.209	661.593	0.902684	0.174897
			169442	Starch	GH13_40	Glycoside Hydrolase Family 13 protein	4475.83	4874.81	0.918154	0.275564
			22342	Starch	GH15	Glycoside Hydrolase Family 15 protein	787.372	480.056	1.64017	6.59254e-10
			139547	Starch	GH15	Glycoside Hydrolase Family 15 protein	2200.19	1286.13	1.7107	6.40485e-17
			154244	Starch	GH15-CBM20	Glycoside Hydrolase Family 15 / Carbohydrate-Binding Module Family 20 protein	1608.73	2624.52	0.61296	1.59678e-15
			161792	Starch	GH15-CBM20	Glycoside Hydrolase Family 15 / Carbohydrate-Binding Module Family 20 protein	1827.37	584.019	3.12895	2.25734e-40
			88925	Starch	GH63	Glycoside Hydrolase Family 63 protein	2687.44	2526.97	1.0635	0.457828
Suillus luteus	v1.0	ECM	7705	Cellulose	GH12	Glycoside Hydrolase Family 12 protein	99.2252	87.7288	1.13104	0.661132
			66725	Cellulose	GH12	Glycoside Hydrolase Family 12 protein	584.41	403.122	1.44971	4.0938e-11
			88551	Cellulose	GH5_5	Glycoside Hydrolase Family 5 protein	147.239	104.422	1.41004	0.00472727
			303244	Cellulose	GH5_5	Glycoside Hydrolase Family 5 protein	298.736	248.966	1.19991	0.0144298
			797864	Cellulose	GH9	Glycoside Hydrolase Family 9 protein	1758.38	1910.65	0.920303	0.0424646
			102490	Cellulose / Hemicellulose	GH3	Glycoside Hydrolase Family 3 protein	0.271047	1.0821	0.250483	0.84664
			102491	Cellulose / Hemicellulose	GH3	Glycoside Hydrolase Family 3 protein	1.43914	2.28653	0.629398	0.792312
			792934	Cellulose / Hemicellulose	GH3	Glycoside Hydrolase Family 3 protein	7.77017	7.84951	0.989892	1
			110580	Cellulose / Hemicellulose	GH3	Glycoside Hydrolase Family 3 protein	15.3675	16.8382	0.912654	0.724536
			100204	Cellulose / Hemicellulose	GH3	Glycoside Hydrolase Family 3 protein	742.218	299.533	2.47791	1.21409e-61
			632529	Cellulose / Hemicellulose	GH3	Glycoside Hydrolase Family 3 protein	991.19	1248	0.794225	3.72015e-08
			19726	Cellulose / Hemicellulose	GH3	Glycoside Hydrolase Family 3 protein	1986.58	816.696	2.43246	1.77959e-123
			778809	Cellulose / Hemicellulose	GH3	Glycoside Hydrolase Family 3 protein	2022.86	1263	1.60164	3.02745e-41
			811021	Cellulose / Hemicellulose	GH3	Glycoside Hydrolase Family 3 protein	2884.3	1200.4	2.40278	4.16044e-113
			417316	Cellulose / Hemicellulose	GH3	Glycoside Hydrolase Family 3 protein	3394.11	2261.62	1.50074	1.21206e-41
			806979	Cellulose / Hemicellulose	GH3	Glycoside Hydrolase Family 3 protein	4350.22	3930.76	1.10671	0.000439582
			91388	Cellulose / Hemicellulose	GH31	Glycoside Hydrolase Family 31 protein	670.45	717.927	0.933868	0.332898
			809611	Cellulose / Hemicellulose	GH31	Glycoside Hydrolase Family 31 protein	944.691	1021.92	0.924427	0.165007
			809673	Cellulose / Hemicellulose	GH31	Glycoside Hydrolase Family 31 protein	3680.91	4404.89	0.835641	0.00330442
			401676	Hemicellulose	CE16	Carbohydrate Esterase Family 16 protein	37.4168	34.0199	1.09985	0.713465
			89890	Hemicellulose	CE16	Carbohydrate Esterase Family 16 protein	90.982	53.1894	1.71053	0.000547514
			803769	Hemicellulose	CE16	Carbohydrate Esterase Family 16 protein	1094.13	810.78	1.34948	7.65955e-12
			26355	Hemicellulose	CE16	Carbohydrate Esterase Family 16 protein	1250.83	1066.14	1.17323	0.00216079
			802239	Hemicellulose	GH16	Glycoside Hydrolase Family 16 protein	98.6267	73.5692	1.3406	0.0438973
			459788	Hemicellulose	GH16	Glycoside Hydrolase Family 16 protein	102.463	73.3178	1.39751	0.0146678
			26380	Hemicellulose	GH16	Glycoside Hydrolase Family 16 protein	106.22	128.248	0.828236	0.22018
			803204	Hemicellulose	GH16	Glycoside Hydrolase Family 16 protein	334.788	261.212	1.28167	0.000442179
			75302	Hemicellulose	GH16	Glycoside Hydrolase Family 16 protein	358.926	301.184	1.19172	0.0194509
			798451	Hemicellulose	GH16	Glycoside Hydrolase Family 16 protein	514.932	524.194	0.982331	0.888715
			798458	Hemicellulose	GH16	Glycoside Hydrolase Family 16 protein	558.515	625.921	0.892309	0.0494372
			8388	Hemicellulose	GH16	Glycoside Hydrolase Family 16 protein	693.461	573.296	1.2096	0.000163901
			807265	Hemicellulose	GH16	Glycoside Hydrolase Family 16 protein	1024.6	1004.84	1.01966	0.851312
			800181	Hemicellulose	GH16	Glycoside Hydrolase Family 16 protein	1380.04	2689.32	0.513156	4.77852e-92
			787357	Hemicellulose	GH16	Glycoside Hydrolase Family 16 protein	1877.53	1578.91	1.18913	1.05597e-06
			107781	Hemicellulose	GH16	Glycoside Hydrolase Family 16 protein	1984.06	1714.51	1.15722	9.45265e-05
			81547	Hemicellulose	GH16	Glycoside Hydrolase Family 16 protein	2339.79	1822.53	1.28382	1.47488e-13
			72717	Hemicellulose	GH16	Glycoside Hydrolase Family 16 protein	2665.55	2435.37	1.09452	0.00768858
			72187	Hemicellulose	GH16	Glycoside Hydrolase Family 16 protein	2958.06	3365.02	0.879062	0.000239805
			69423	Hemicellulose	GH16	Glycoside Hydrolase Family 16 protein	3108.74	3449.13	0.901313	0.000770571
			803816	Hemicellulose	GH16	Glycoside Hydrolase Family 16 protein	3543.54	4341.82	0.816141	8.94451e-12
			808371	Hemicellulose	GH16	Glycoside Hydrolase Family 16 protein	4526.88	4411.18	1.02623	0.665402
			799190	Hemicellulose	GH16	Glycoside Hydrolase Family 16 protein	6254.52	8668.63	0.721511	1.03817e-37
			20852	Hemicellulose	GH16	Glycoside Hydrolase Family 16 protein	6861.72	8151.16	0.841809	3.89621e-11
			47939	Hemicellulose	GH43	Glycoside Hydrolase Family 43 protein	172.462	160.704	1.07316	0.560911
			782345	Hemicellulose	GH5_30	Glycoside Hydrolase Family 5 protein	1546.44	1911.99	0.808813	4.47389e-09
			799731	Hemicellulose	GH5_30	Glycoside Hydrolase Family 5 protein	12755.3	16112.1	0.79166	1.78116e-18
			8999	Hemicellulose	GH5_7	Glycoside Hydrolase Family 5 protein	217.139	133.734	1.62366	7.12086e-08
			800291	Hemicellulose	GH51	Glycoside Hydrolase Family 51 protein	392.425	207.23	1.89367	2.32063e-18
			23960	Hemicellulose	GH79	Glycoside Hydrolase Family 79 protein	362.341	358.405	1.01098	0.886337
			106871	Hemicellulose	GH79	Glycoside Hydrolase Family 79 protein	371.697	366.751	1.01349	0.87041
			802721	Hemicellulose	GH79	Glycoside Hydrolase Family 79 protein	2029.18	1540.06	1.3176	1.35957e-12
			811261	Hemicellulose	GH79	Glycoside Hydrolase Family 79 protein	2068.41	2037.24	1.0153	0.677728
			805012	Hemicellulose	GH79	Glycoside Hydrolase Family 79 protein	2793.83	3568.36	0.782945	2.33246e-15
			551378	Starch	CBM21	Carbohydrate-Binding Module Family 21 protein	2062.76	4796.41	0.430063	6.68594e-180
			104409	Starch	CBM21	Carbohydrate-Binding Module Family 21 protein	2769.55	3844.18	0.720452	2.72878e-29
			760628	Starch	GH13	Glycoside Hydrolase Family 13 protein	0.303687	0.279747	1.08558	1
			9929	Starch	GH13_1	Glycoside Hydrolase Family 13 protein	141.889	141.929	0.99972	1
			806715	Starch	GH13_1	Glycoside Hydrolase Family 13 protein	10439.6	8013.95	1.30268	5.35876e-28
			24039	Starch	GH13_40	Glycoside Hydrolase Family 13 protein	3732.13	3602.01	1.03613	0.408352
			11906	Starch	GH15	Glycoside Hydrolase Family 15 protein	6833.03	8914.93	0.76647	7.13106e-26
			80129	Starch	GH15-CBM20	Glycoside Hydrolase Family 15 / Carbohydrate-Binding Module Family 20 protein	1565.08	1072.87	1.45878	7.47823e-23
			482026	Starch	GH63	Glycoside Hydrolase Family 63 protein	5558.45	4497.24	1.23597	4.36113e-15
Hydnomerulius pinastri	v2.0	BR	184096	Cellulose	CBM1-GH5_5	Carbohydrate-Binding Module Family 1 / Glycoside Hydrolase Family 5 protein	58.0293	60.8759	0.95324	0.866403
			29884	Cellulose	CBM1-GH5_5	Carbohydrate-Binding Module Family 1 / Glycoside Hydrolase Family 5 protein	59.4501	149.243	0.398344	1.41326e-14
			24519	Cellulose	CBM1-GH5_5	Carbohydrate-Binding Module Family 1 / Glycoside Hydrolase Family 5 protein	152.942	215.251	0.710531	0.000632684
			81017	Cellulose	CBM1-GH6	Carbohydrate-Binding Module Family 1 / Glycoside Hydrolase Family 6 protein	2163.91	363.385	5.95487	1.7632e-272
			112820	Cellulose	CE1-CBM1	Carbohydrate Esterase Family 1 / Carbohydrate-Binding Module Family 1 protein	603.382	88.5529	6.8138	8.02846e-118
			87391	Cellulose	GH12	Glycoside Hydrolase Family 12 protein	19.3994	15.2187	1.27471	0.506313
			174746	Cellulose	GH12	Glycoside Hydrolase Family 12 protein	20.3394	14.3135	1.42099	0.312584
			30516	Cellulose	GH12	Glycoside Hydrolase Family 12 protein	194.941	218.828	0.89084	0.306426
			175474	Cellulose	GH131-CBM1	Glycoside Hydrolase Family 131 / Carbohydrate-Binding Module Family 1 protein	72.7986	120.273	0.605278	0.000418922
			140891	Cellulose	GH45	Glycoside Hydrolase Family 45 protein	81.0994	123.848	0.65483	0.00069498
			156717	Cellulose	GH5_5	Glycoside Hydrolase Family 5 protein	48.8206	73.1292	0.667594	0.0274633
			24518	Cellulose	GH5_5	Glycoside Hydrolase Family 5 protein	92.2126	124.208	0.742407	0.00761044
			100903	Cellulose	GH7	Glycoside Hydrolase Family 7 protein	152.646	263.468	0.579372	1.36199e-06
			94899	Cellulose	GH7	Glycoside Hydrolase Family 7 protein	276.135	168.732	1.63653	5.50965e-07
			84449	Cellulose	GH7-CBM1	Glycoside Hydrolase Family 7 / Carbohydrate-Binding Module Family 1 protein	396.231	341.097	1.16164	0.0737393
			77242	Cellulose	GH9	Glycoside Hydrolase Family 9 protein	2052.17	1695.54	1.21034	8.3136e-06
			118921	Cellulose / Hemicellulose	GH3	Glycoside Hydrolase Family 3 protein	328.775	281.098	1.16961	0.0447905
			119467	Cellulose / Hemicellulose	GH3	Glycoside Hydrolase Family 3 protein	352.741	275.571	1.28004	0.00470243
			115459	Cellulose / Hemicellulose	GH3	Glycoside Hydrolase Family 3 protein	378.864	466.214	0.812639	0.00253445
			96136	Cellulose / Hemicellulose	GH3	Glycoside Hydrolase Family 3 protein	542.129	2851.31	0.190133	2.87876e-205
			28253	Cellulose / Hemicellulose	GH3	Glycoside Hydrolase Family 3 protein	585.001	590.434	0.990799	0.951599
			100021	Cellulose / Hemicellulose	GH3	Glycoside Hydrolase Family 3 protein	894.176	814.82	1.09739	0.132553
			168616	Cellulose / Hemicellulose	GH3	Glycoside Hydrolase Family 3 protein	1119.51	696.934	1.60634	2.75085e-20
			147591	Cellulose / Hemicellulose	GH3	Glycoside Hydrolase Family 3 protein	1126.78	524.304	2.14911	1.24415e-47
			117155	Cellulose / Hemicellulose	GH3	Glycoside Hydrolase Family 3 protein	2245.97	3208.37	0.700035	4.131e-19
			106187	Cellulose / Hemicellulose	GH3	Glycoside Hydrolase Family 3 protein	2992.9	2854.3	1.04856	0.291668
			168617	Cellulose / Hemicellulose	GH3	Glycoside Hydrolase Family 3 protein	3401.95	1712.58	1.98645	1.27673e-45
			23091	Cellulose / Hemicellulose	GH3	Glycoside Hydrolase Family 3 protein	4687.24	2042.63	2.29471	7.98859e-102
			159516	Cellulose / Hemicellulose	GH3	Glycoside Hydrolase Family 3 protein	13416	3493.21	3.8406	1.909e-118
			175267	Cellulose / Hemicellulose	GH31	Glycoside Hydrolase Family 31 protein	330.673	487.466	0.678351	8.64888e-08
			175749	Cellulose / Hemicellulose	GH31	Glycoside Hydrolase Family 31 protein	801.588	972.428	0.824317	0.000332428
			24342	Cellulose / Hemicellulose	GH31	Glycoside Hydrolase Family 31 protein	895.015	337.901	2.64875	3.52141e-63
			28884	Cellulose / Hemicellulose	GH31	Glycoside Hydrolase Family 31 protein	1048.16	2348.23	0.446365	8.86256e-76
			87659	Cellulose / Hemicellulose	GH31	Glycoside Hydrolase Family 31 protein	6066.61	6466.49	0.93816	0.134506
			92615	Cellulose / Hemicellulose	GH31	Glycoside Hydrolase Family 31 protein	11407.8	4226.61	2.69905	5.79026e-81
			128398	Hemicellulose	CBM1-GH10	Carbohydrate-Binding Module Family 1 / Glycoside Hydrolase Family 10 protein	121.663	67.933	1.79093	7.00462e-06
			126435	Hemicellulose	CBM1-GH5_7	Carbohydrate-Binding Module Family 1 / Glycoside Hydrolase Family 5 protein	167.39	42.9539	3.89697	4.58725e-17
			96533	Hemicellulose	CE1	Carbohydrate Esterase Family 1 protein	5.95701	8.30732	0.71708	0.574905
			176524	Hemicellulose	CE15	Carbohydrate Esterase Family 15 protein	376.187	246.056	1.52887	2.23993e-06
			100259	Hemicellulose	CE15	Carbohydrate Esterase Family 15 protein	853.071	1080.4	0.789589	1.00623e-05
			89783	Hemicellulose	CE16	Carbohydrate Esterase Family 16 protein	3.16256	4.53178	0.697863	0.800982
			53698	Hemicellulose	CE16	Carbohydrate Esterase Family 16 protein	30.5945	65.596	0.466409	5.2699e-05
			105411	Hemicellulose	CE16	Carbohydrate Esterase Family 16 protein	39.0021	49.6882	0.784936	0.236983
			22891	Hemicellulose	CE16	Carbohydrate Esterase Family 16 protein	78.4037	101.138	0.775217	0.0806167
			175475	Hemicellulose	CE16	Carbohydrate Esterase Family 16 protein	96.7437	117.747	0.821626	0.144227
			117935	Hemicellulose	CE16	Carbohydrate Esterase Family 16 protein	122.255	202.559	0.603555	1.51501e-05
			28220	Hemicellulose	CE16	Carbohydrate Esterase Family 16 protein	135.617	269.424	0.503358	3.76337e-15
			123621	Hemicellulose	CE16	Carbohydrate Esterase Family 16 protein	211.106	267.007	0.790635	0.00583882
			30954	Hemicellulose	CE16	Carbohydrate Esterase Family 16 protein	215.237	106.602	2.01908	5.50241e-12
			91283	Hemicellulose	CE16	Carbohydrate Esterase Family 16 protein	271.103	124.843	2.17156	1.72732e-17
			80924	Hemicellulose	CE16	Carbohydrate Esterase Family 16 protein	1118.5	132.671	8.43064	9.86897e-232
			111483	Hemicellulose	CE16	Carbohydrate Esterase Family 16 protein	3119.51	3364.04	0.927309	0.0666834
			174251	Hemicellulose	GH10	Glycoside Hydrolase Family 10 protein	104.914	90.696	1.15676	0.403018
			112176	Hemicellulose	GH10	Glycoside Hydrolase Family 10 protein	419.61	473.445	0.886293	0.0915942
			40596	Hemicellulose	GH115	Glycoside Hydrolase Family 115 protein	1049.82	753.538	1.39318	1.62833e-10
			40940	Hemicellulose	GH16	Glycoside Hydrolase Family 16 protein	38.6363	35.7265	1.08145	0.823625
			173813	Hemicellulose	GH16	Glycoside Hydrolase Family 16 protein	48.2647	93.7747	0.514688	1.12405e-05
			114326	Hemicellulose	GH16	Glycoside Hydrolase Family 16 protein	77.1339	155.355	0.4965	1.64959e-09
			171897	Hemicellulose	GH16	Glycoside Hydrolase Family 16 protein	420.93	1461.17	0.288077	2.84631e-126
			168371	Hemicellulose	GH16	Glycoside Hydrolase Family 16 protein	442.692	291.407	1.51915	1.72993e-09
			116822	Hemicellulose	GH16	Glycoside Hydrolase Family 16 protein	598.748	1459.63	0.410206	1.51946e-11
			81915	Hemicellulose	GH16	Glycoside Hydrolase Family 16 protein	763.659	1193.47	0.639867	2.56724e-19
			146511	Hemicellulose	GH16	Glycoside Hydrolase Family 16 protein	792.509	2284.33	0.346932	3.15606e-122
			149026	Hemicellulose	GH16	Glycoside Hydrolase Family 16 protein	1053.59	508.948	2.07014	2.07192e-42
			84669	Hemicellulose	GH16	Glycoside Hydrolase Family 16 protein	1751.07	4900.31	0.357338	2.22635e-152
			30264	Hemicellulose	GH16	Glycoside Hydrolase Family 16 protein	1755.28	12927.9	0.135775	0
			90773	Hemicellulose	GH16	Glycoside Hydrolase Family 16 protein	2097.47	1828.59	1.14704	0.00127439
			29338	Hemicellulose	GH16	Glycoside Hydrolase Family 16 protein	2400.86	5763.48	0.416564	3.88402e-39
			177253	Hemicellulose	GH16	Glycoside Hydrolase Family 16 protein	5955.71	5350.82	1.11305	0.00394777
			157442	Hemicellulose	GH16	Glycoside Hydrolase Family 16 protein	6294.52	8280.3	0.76018	1.88385e-14
			112713	Hemicellulose	GH16	Glycoside Hydrolase Family 16 protein	7631.88	10863.7	0.70251	2.0332e-24
			112988	Hemicellulose	GH16	Glycoside Hydrolase Family 16 protein	9405.76	1752.39	5.3674	0
			110652	Hemicellulose	GH16	Glycoside Hydrolase Family 16 protein	9770.58	24516.5	0.398531	1.53872e-156
			154853	Hemicellulose	GH16	Glycoside Hydrolase Family 16 protein	9779.61	7161.11	1.36565	4.25093e-19
			172989	Hemicellulose	GH16	Glycoside Hydrolase Family 16 protein	13546.5	17034.2	0.795254	9.75731e-11
			165382	Hemicellulose	GH16	Glycoside Hydrolase Family 16 protein	14275.8	5661.72	2.52146	3.4877e-153
			112193	Hemicellulose	GH27-CBM35	Glycoside Hydrolase Family 27 / Carbohydrate-Binding Module Family 35 protein	702.408	477.515	1.47097	5.16862e-11
			139543	Hemicellulose	GH43	Glycoside Hydrolase Family 43 protein	494.547	279.804	1.76748	4.32021e-14
			173806	Hemicellulose	GH43	Glycoside Hydrolase Family 43 protein	908.719	1000.07	0.908654	0.0897019
			173414	Hemicellulose	GH43-CBM35	Glycoside Hydrolase Family 43 / Carbohydrate-Binding Module Family 35 protein	267.767	324.872	0.824223	0.0227098
			106007	Hemicellulose	GH5_30	Glycoside Hydrolase Family 5 protein	33362.2	32352.3	1.03122	0.439049
			38205	Hemicellulose	GH5_7	Glycoside Hydrolase Family 5 protein	29.7237	44.4327	0.66896	0.144339
			180033	Hemicellulose	GH5_7	Glycoside Hydrolase Family 5 protein	212.146	571.08	0.371482	9.77321e-47
			96611	Hemicellulose	GH51	Glycoside Hydrolase Family 51 protein	368.913	247.857	1.48841	1.31409e-07
			85137	Hemicellulose	GH53	Glycoside Hydrolase Family 53 protein	386.406	339.607	1.1378	0.094785
			165150	Hemicellulose	GH74-CBM1	Glycoside Hydrolase Family 74 / Carbohydrate-Binding Module Family 1 protein	117.926	76.0588	1.55046	0.00108322
			183119	Hemicellulose	GH79	Glycoside Hydrolase Family 79 protein	95.3411	103.876	0.917838	0.514237
			188846	Hemicellulose	GH79	Glycoside Hydrolase Family 79 protein	116.853	99.503	1.17437	0.189425
			77262	Hemicellulose	GH79	Glycoside Hydrolase Family 79 protein	196.61	208.479	0.943071	0.707604
			85498	Hemicellulose	GH79	Glycoside Hydrolase Family 79 protein	201.106	171.507	1.17258	0.106172
			26504	Hemicellulose	GH79	Glycoside Hydrolase Family 79 protein	691.219	509.149	1.3576	1.47054e-07
			93366	Hemicellulose	GH79	Glycoside Hydrolase Family 79 protein	2083.31	14266.6	0.146028	0
			115541	Hemicellulose	GH79	Glycoside Hydrolase Family 79 protein	13783.2	5424.96	2.54069	1.07539e-107
			106308	Hemicellulose	GH88	Glycoside Hydrolase Family 88 protein	2915.48	1313.3	2.21997	3.66098e-81
			168536	Starch	CBM21	Carbohydrate-Binding Module Family 21 protein	1957.81	1906.62	1.02685	0.665372
			26946	Starch	CBM21	Carbohydrate-Binding Module Family 21 protein	5938.66	16900.3	0.351394	8.74784e-193
			120101	Starch	GH13_1	Glycoside Hydrolase Family 13 protein	5.5742	10.5155	0.530092	0.259069
			117071	Starch	GH13_1	Glycoside Hydrolase Family 13 protein	5.79099	23.1216	0.250458	4.64352e-05
			33687	Starch	GH13_1	Glycoside Hydrolase Family 13 protein	27.6127	111.831	0.246914	1.31908e-19
			106224	Starch	GH13_1	Glycoside Hydrolase Family 13 protein	392.725	550.021	0.714019	8.42829e-08
			172775	Starch	GH13_32-CBM20	Glycoside Hydrolase Family 13 / Carbohydrate-Binding Module Family 20 protein	2960.05	430.861	6.87008	0
			117615	Starch	GH13_40	Glycoside Hydrolase Family 13 protein	3313.25	1078	3.07352	4.7105e-157
			33358	Starch	GH15	Glycoside Hydrolase Family 15 protein	2192.55	2929.61	0.748411	6.73628e-13
			94008	Starch	GH15-CBM20	Glycoside Hydrolase Family 15 / Carbohydrate-Binding Module Family 20 protein	6807.84	4155.41	1.63831	2.12729e-42
			172896	Starch	GH63	Glycoside Hydrolase Family 63 protein	3845.81	3337.71	1.15223	0.000176335
Coniophora puteana	v1.0	BR	136346	Cellulose	GH12	Glycoside Hydrolase Family 12 protein	116.345	40.9851	2.83872	2.19773e-13
			116135	Cellulose	GH12	Glycoside Hydrolase Family 12 protein	142.205	271.784	0.523228	3.3006e-12
			131925	Cellulose	GH12	Glycoside Hydrolase Family 12 protein	233.871	63.2897	3.69525	1.48842e-33
			125096	Cellulose	GH12	Glycoside Hydrolase Family 12 protein	257.43	144.296	1.78404	5.21632e-10
			74620	Cellulose	GH45	Glycoside Hydrolase Family 45 protein	219.139	222.629	0.984321	0.97799
			93622	Cellulose	GH5_5	Glycoside Hydrolase Family 5 protein	139.452	211.737	0.658607	4.00196e-05
			146697	Cellulose	GH5_5	Glycoside Hydrolase Family 5 protein	210.239	105.256	1.99741	1.65552e-08
			134226	Cellulose	GH5_5	Glycoside Hydrolase Family 5 protein	369.581	347.033	1.06497	0.613433
			109457	Cellulose	GH5_5	Glycoside Hydrolase Family 5 protein	648.659	234.688	2.76392	2.9489e-47
			139408	Cellulose	GH5_5	Glycoside Hydrolase Family 5 protein	1270.81	1202.5	1.05681	0.333037
			162184	Cellulose	GH6	Glycoside Hydrolase Family 6 protein	88.3529	85.6814	1.03118	0.867488
			117033	Cellulose	GH6	Glycoside Hydrolase Family 6 protein	303.251	238.904	1.26935	0.00525413
			131130	Cellulose	GH7	Glycoside Hydrolase Family 7 protein	45.3314	93.4439	0.485119	0.00141215
			146863	Cellulose	GH7	Glycoside Hydrolase Family 7 protein	198.212	273.004	0.726041	0.000286206
			123363	Cellulose	GH9	Glycoside Hydrolase Family 9 protein	572.052	1131.79	0.505439	8.32217e-32
			111722	Cellulose / Hemicellulose	CE5	Carbohydrate Esterase Family 5 protein	415.303	455.567	0.911619	0.607535
			89700	Cellulose / Hemicellulose	GH3	Glycoside Hydrolase Family 3 protein	3.98451	2.95395	1.34888	0.821425
			50078	Cellulose / Hemicellulose	GH3	Glycoside Hydrolase Family 3 protein	139.441	117.437	1.18737	0.234043
			138296	Cellulose / Hemicellulose	GH3	Glycoside Hydrolase Family 3 protein	358.219	535.419	0.669044	1.94973e-08
			132331	Cellulose / Hemicellulose	GH3	Glycoside Hydrolase Family 3 protein	1095.14	1442.44	0.759226	8.39764e-07
			135086	Cellulose / Hemicellulose	GH3	Glycoside Hydrolase Family 3 protein	1138.88	1283.63	0.887229	0.0449226
			112748	Cellulose / Hemicellulose	GH3	Glycoside Hydrolase Family 3 protein	1461.03	2176.95	0.671136	1.15728e-14
			102381	Cellulose / Hemicellulose	GH3	Glycoside Hydrolase Family 3 protein	1593.98	662.717	2.40522	1.78431e-57
			125773	Cellulose / Hemicellulose	GH3	Glycoside Hydrolase Family 3 protein	2309.64	2959.78	0.780343	2.52976e-05
			49352	Cellulose / Hemicellulose	GH3	Glycoside Hydrolase Family 3 protein	2812.08	5233.55	0.537318	2.86529e-35
			157886	Cellulose / Hemicellulose	GH3	Glycoside Hydrolase Family 3 protein	2842.2	1395.82	2.03623	1.10178e-47
			169738	Cellulose / Hemicellulose	GH3	Glycoside Hydrolase Family 3 protein	3377.71	3031.8	1.11409	0.0601832
			66568	Cellulose / Hemicellulose	GH3	Glycoside Hydrolase Family 3 protein	4287.37	6567.49	0.652816	7.91975e-17
			118836	Cellulose / Hemicellulose	GH3	Glycoside Hydrolase Family 3 protein	11148	5320.26	2.09539	3.59141e-62
			31752	Cellulose / Hemicellulose	GH31	Glycoside Hydrolase Family 31 protein	3.12914	4.67852	0.668831	0.695497
			90961	Cellulose / Hemicellulose	GH31	Glycoside Hydrolase Family 31 protein	49.0253	27.4275	1.78745	0.00958256
			91047	Cellulose / Hemicellulose	GH31	Glycoside Hydrolase Family 31 protein	347.76	272.476	1.2763	0.00391257
			65093	Cellulose / Hemicellulose	GH31	Glycoside Hydrolase Family 31 protein	505.305	716.013	0.70572	3.08573e-07
			169093	Cellulose / Hemicellulose	GH31	Glycoside Hydrolase Family 31 protein	553.67	526.243	1.05212	0.4755
			122756	Cellulose / Hemicellulose	GH31	Glycoside Hydrolase Family 31 protein	578.743	646.008	0.895875	0.135379
			112246	Cellulose / Hemicellulose	GH31	Glycoside Hydrolase Family 31 protein	751.517	592.577	1.26822	0.00558801
			169078	Cellulose / Hemicellulose	GH31	Glycoside Hydrolase Family 31 protein	1415.58	1406.49	1.00646	0.945072
			159844	Cellulose / Hemicellulose	GH31	Glycoside Hydrolase Family 31 protein	1758.38	1869.83	0.9404	0.37112
			118001	Cellulose / Hemicellulose	GH31	Glycoside Hydrolase Family 31 protein	1803.09	731.087	2.46631	6.06411e-62
			131236	Cellulose / Hemicellulose	GH31	Glycoside Hydrolase Family 31 protein	4529.54	4602.66	0.984114	0.863414
			105541	Cellulose / Hemicellulose	GH31	Glycoside Hydrolase Family 31 protein	5148.28	5118.29	1.00586	0.917045
			157650	Hemicellulose	CBM1-GH10	Carbohydrate-Binding Module Family 1 / Glycoside Hydrolase Family 10 protein	1202.42	1781.78	0.674845	2.70748e-09
			158703	Hemicellulose	CE16	Carbohydrate Esterase Family 16 protein	343.975	603.903	0.569586	3.28329e-07
			54880	Hemicellulose	CE16	Carbohydrate Esterase Family 16 protein	471.921	386.034	1.22248	0.0603532
			116894	Hemicellulose	CE16	Carbohydrate Esterase Family 16 protein	595.598	130.03	4.58047	3.65852e-84
			111734	Hemicellulose	CE16	Carbohydrate Esterase Family 16 protein	632.581	231.105	2.7372	9.89538e-24
			131126	Hemicellulose	CE16	Carbohydrate Esterase Family 16 protein	934.072	966.021	0.966927	0.730616
			79224	Hemicellulose	CE16	Carbohydrate Esterase Family 16 protein	1529.56	1349.72	1.13324	0.0218976
			106062	Hemicellulose	CE16	Carbohydrate Esterase Family 16 protein	6885.89	7679.29	0.896683	0.0332701
			47559	Hemicellulose	GH10	Glycoside Hydrolase Family 10 protein	48.3836	33.2856	1.45359	0.0469515
			100144	Hemicellulose	GH10	Glycoside Hydrolase Family 10 protein	209.125	200.596	1.04252	0.758248
			67823	Hemicellulose	GH115	Glycoside Hydrolase Family 115 protein	213.125	269.593	0.790544	0.012644
			67652	Hemicellulose	GH115	Glycoside Hydrolase Family 115 protein	561.294	365.004	1.53778	2.30266e-10
			151115	Hemicellulose	GH16	Glycoside Hydrolase Family 16 protein	53.4716	51.1167	1.04607	0.773587
			123062	Hemicellulose	GH16	Glycoside Hydrolase Family 16 protein	66.9748	70.1249	0.955079	0.711114
			61553	Hemicellulose	GH16	Glycoside Hydrolase Family 16 protein	209.03	1006.66	0.207649	2.56749e-75
			124815	Hemicellulose	GH16	Glycoside Hydrolase Family 16 protein	323.292	391.537	0.825699	0.0575921
			124027	Hemicellulose	GH16	Glycoside Hydrolase Family 16 protein	600.482	2815.42	0.213283	5.08504e-182
			139190	Hemicellulose	GH16	Glycoside Hydrolase Family 16 protein	605.034	732.582	0.825893	0.00318972
			92749	Hemicellulose	GH16	Glycoside Hydrolase Family 16 protein	626.401	818.437	0.765363	1.19686e-05
			141129	Hemicellulose	GH16	Glycoside Hydrolase Family 16 protein	644.793	737.61	0.874165	0.106321
			164222	Hemicellulose	GH16	Glycoside Hydrolase Family 16 protein	785.726	889.692	0.883144	0.0689473
			138616	Hemicellulose	GH16	Glycoside Hydrolase Family 16 protein	817.423	4087.3	0.199991	7.0859e-217
			91786	Hemicellulose	GH16	Glycoside Hydrolase Family 16 protein	835.199	4572.02	0.182676	1.32631e-243
			49996	Hemicellulose	GH16	Glycoside Hydrolase Family 16 protein	949.865	1974.6	0.481041	9.56892e-39
			61912	Hemicellulose	GH16	Glycoside Hydrolase Family 16 protein	1030.8	589.298	1.7492	7.79194e-22
			65203	Hemicellulose	GH16	Glycoside Hydrolase Family 16 protein	1095.08	1108.11	0.988239	0.870608
			103907	Hemicellulose	GH16	Glycoside Hydrolase Family 16 protein	1208.56	1320.84	0.914992	0.164472
			140968	Hemicellulose	GH16	Glycoside Hydrolase Family 16 protein	1383.01	2139.95	0.646282	6.55588e-13
			138613	Hemicellulose	GH16	Glycoside Hydrolase Family 16 protein	2804.32	4606.23	0.60881	1.55709e-23
			62030	Hemicellulose	GH16	Glycoside Hydrolase Family 16 protein	3582.92	1192.63	3.00422	1.45119e-84
			55610	Hemicellulose	GH16	Glycoside Hydrolase Family 16 protein	8540.15	9123.73	0.936037	0.135002
			89727	Hemicellulose	GH16	Glycoside Hydrolase Family 16 protein	8555.94	10382.3	0.824092	0.0030666
			86801	Hemicellulose	GH16	Glycoside Hydrolase Family 16 protein	13899.7	17058.6	0.814819	2.62795e-06
			59438	Hemicellulose	GH16	Glycoside Hydrolase Family 16 protein	20997.9	32673.8	0.642654	3.96861e-08
			167322	Hemicellulose	GH16	Glycoside Hydrolase Family 16 protein	26656	26736.9	0.996976	0.968299
			102654	Hemicellulose	GH43	Glycoside Hydrolase Family 43 protein	74.603	219.171	0.340387	2.51621e-23
			129777	Hemicellulose	GH43	Glycoside Hydrolase Family 43 protein	264.29	240.549	1.0987	0.34516
			101066	Hemicellulose	GH43	Glycoside Hydrolase Family 43 protein	338.601	373.618	0.906277	0.366093
			72016	Hemicellulose	GH43	Glycoside Hydrolase Family 43 protein	409.694	438.505	0.934298	0.668527
			102278	Hemicellulose	GH43	Glycoside Hydrolase Family 43 protein	1202.9	1266.33	0.949904	0.428328
			62873	Hemicellulose	GH43	Glycoside Hydrolase Family 43 protein	2020.02	1837.53	1.09931	0.0750674
			79872	Hemicellulose	GH5_30	Glycoside Hydrolase Family 5 protein	9051.27	27239.7	0.332282	2.12364e-125
			159524	Hemicellulose	GH5_7	Glycoside Hydrolase Family 5 protein	2.92389	2.64837	1.10403	1
			140042	Hemicellulose	GH5_7	Glycoside Hydrolase Family 5 protein	53.3401	69.9162	0.762914	0.152135
			119678	Hemicellulose	GH5_7	Glycoside Hydrolase Family 5 protein	313.588	118.526	2.64574	8.09435e-28
			168605	Hemicellulose	GH51	Glycoside Hydrolase Family 51 protein	122.888	77.7116	1.58133	0.000377058
			140899	Hemicellulose	GH51	Glycoside Hydrolase Family 51 protein	200.566	159.294	1.2591	0.0299539
			68841	Hemicellulose	GH51	Glycoside Hydrolase Family 51 protein	1291.53	554.418	2.32953	3.30655e-49
			130647	Hemicellulose	GH53	Glycoside Hydrolase Family 53 protein	288.171	112.672	2.5576	3.65308e-24
			135645	Hemicellulose	GH79	Glycoside Hydrolase Family 79 protein	874.409	234.285	3.73224	3.42192e-86
			63665	Hemicellulose	GH79	Glycoside Hydrolase Family 79 protein	1223.33	561.607	2.17827	2.41574e-41
			49699	Hemicellulose	GH79	Glycoside Hydrolase Family 79 protein	1696.1	2071.27	0.818867	9.10206e-05
			135703	Hemicellulose	GH79	Glycoside Hydrolase Family 79 protein	1765.89	872.071	2.02494	2.75142e-40
			48399	Hemicellulose	GH88	Glycoside Hydrolase Family 88 protein	770.443	568.23	1.35586	7.00971e-07
			119989	Hemicellulose	GH93	Glycoside Hydrolase Family 93 protein	843.298	1104.57	0.76346	4.38779e-06
			162736	Starch	CBM21	Carbohydrate-Binding Module Family 21 protein	5457.91	10213.2	0.534396	5.14251e-37
			79418	Starch	CBM21	Carbohydrate-Binding Module Family 21 protein	20976.5	28880.4	0.726325	6.81409e-09
			44970	Starch	GH13_1	Glycoside Hydrolase Family 13 protein	159.275	186.887	0.85225	0.18599
			108744	Starch	GH13_32-CBM20	Glycoside Hydrolase Family 13 / Carbohydrate-Binding Module Family 20 protein	7597.19	3098.62	2.4518	9.74214e-86
			113968	Starch	GH13_40	Glycoside Hydrolase Family 13 protein	2111.63	1018.8	2.07266	2.90576e-45
			82493	Starch	GH15	Glycoside Hydrolase Family 15 protein	5883.18	7321.1	0.803592	2.40384e-06
			67119	Starch	GH15-CBM20	Glycoside Hydrolase Family 15 / Carbohydrate-Binding Module Family 20 protein	4009.92	2663.85	1.50531	1.78411e-18
			47986	Starch	GH63	Glycoside Hydrolase Family 63 protein	3774.73	3680.58	1.02558	0.800226
Serpula lacrymans	v2.0	BR	433209	Cellulose	CBM1-GH5_5	Carbohydrate-Binding Module Family 1 / Glycoside Hydrolase Family 5 protein	87.3299	84.9989	1.02742	0.765436
			362327	Cellulose	CBM1-GH5_5	Carbohydrate-Binding Module Family 1 / Glycoside Hydrolase Family 5 protein	468.813	563.668	0.831719	0.0316379
			1086616	Cellulose	CBM1-GH6	Carbohydrate-Binding Module Family 1 / Glycoside Hydrolase Family 6 protein	600.311	460.866	1.30257	1.62032e-06
			1049512	Cellulose	GH12	Glycoside Hydrolase Family 12 protein	281.099	177.762	1.58132	6.54404e-09
			1201536	Cellulose	GH12	Glycoside Hydrolase Family 12 protein	1718.9	420.868	4.08417	2.03106e-46
			450131	Cellulose	GH131-CBM1	Glycoside Hydrolase Family 131 / Carbohydrate-Binding Module Family 1 protein	297.688	393.848	0.755846	0.0253157
			433208	Cellulose	GH5_5	Glycoside Hydrolase Family 5 protein	275.545	101.118	2.72499	1.28834e-27
			360197	Cellulose	GH9	Glycoside Hydrolase Family 9 protein	1465.47	1608.02	0.91135	0.184919
			491363	Cellulose / Hemicellulose	GH3	Glycoside Hydrolase Family 3 protein	339.768	153.855	2.20836	8.55964e-24
			491435	Cellulose / Hemicellulose	GH3	Glycoside Hydrolase Family 3 protein	569.81	309.034	1.84384	6.44608e-22
			431585	Cellulose / Hemicellulose	GH3	Glycoside Hydrolase Family 3 protein	629.275	592.11	1.06277	0.492661
			446869	Cellulose / Hemicellulose	GH3	Glycoside Hydrolase Family 3 protein	756.589	184.515	4.10043	1.00478e-111
			1086233	Cellulose / Hemicellulose	GH3	Glycoside Hydrolase Family 3 protein	872.887	287.828	3.03267	1.80052e-69
			446061	Cellulose / Hemicellulose	GH3	Glycoside Hydrolase Family 3 protein	1064.61	1347.17	0.790256	3.0616e-07
			442475	Cellulose / Hemicellulose	GH3	Glycoside Hydrolase Family 3 protein	1225.13	1434.4	0.854107	0.00117756
			451868	Cellulose / Hemicellulose	GH3	Glycoside Hydrolase Family 3 protein	1568.35	878.459	1.78534	1.11789e-39
			452594	Cellulose / Hemicellulose	GH3	Glycoside Hydrolase Family 3 protein	4034.72	1600.05	2.52162	2.34876e-140
			1137726	Cellulose / Hemicellulose	GH3	Glycoside Hydrolase Family 3 protein	4200.59	5083.27	0.826355	2.74284e-06
			1085957	Cellulose / Hemicellulose	GH31	Glycoside Hydrolase Family 31 protein	1396.23	1333.15	1.04732	0.263285
			447930	Cellulose / Hemicellulose	GH31	Glycoside Hydrolase Family 31 protein	1865.25	765.384	2.43702	2.49278e-94
			352381	Cellulose / Hemicellulose	GH31	Glycoside Hydrolase Family 31 protein	2101.8	3333.77	0.630458	3.05331e-35
			453109	Cellulose / Hemicellulose	GH31	Glycoside Hydrolase Family 31 protein	2356.45	1713.55	1.37518	2.44516e-16
			447584	Cellulose / Hemicellulose	GH31	Glycoside Hydrolase Family 31 protein	3487.87	3588.1	0.972065	0.484748
			355683	Hemicellulose	CBM1-GH5_7	Carbohydrate-Binding Module Family 1 / Glycoside Hydrolase Family 5 protein	193.905	189.854	1.02134	0.942934
			451920	Hemicellulose	CE16	Carbohydrate Esterase Family 16 protein	194.102	59.57	3.25839	2.0113e-19
			357854	Hemicellulose	CE16	Carbohydrate Esterase Family 16 protein	222.525	71.5807	3.10873	4.72619e-29
			491429	Hemicellulose	CE16	Carbohydrate Esterase Family 16 protein	577.347	387.874	1.48849	4.42505e-11
			480585	Hemicellulose	CE16	Carbohydrate Esterase Family 16 protein	2613.22	1011.38	2.58382	2.28208e-122
			349170	Hemicellulose	GH10	Glycoside Hydrolase Family 10 protein	344.397	49.7192	6.92684	7.57091e-88
			1087314	Hemicellulose	GH115	Glycoside Hydrolase Family 115 protein	728.24	413.942	1.75928	1.65704e-24
			447340	Hemicellulose	GH16	Glycoside Hydrolase Family 16 protein	76.0282	75.6279	1.00529	0.905345
			1189325	Hemicellulose	GH16	Glycoside Hydrolase Family 16 protein	132.609	92.3254	1.43632	0.000930185
			1182604	Hemicellulose	GH16	Glycoside Hydrolase Family 16 protein	270.131	238.604	1.13213	0.173564
			1093347	Hemicellulose	GH16	Glycoside Hydrolase Family 16 protein	303.953	243.389	1.24883	0.00929255
			440478	Hemicellulose	GH16	Glycoside Hydrolase Family 16 protein	335.443	451.085	0.743637	1.32255e-05
			1180503	Hemicellulose	GH16	Glycoside Hydrolase Family 16 protein	430.513	2229.56	0.193093	5.63277e-282
			411085	Hemicellulose	GH16	Glycoside Hydrolase Family 16 protein	457.326	545.176	0.838858	0.0531789
			439663	Hemicellulose	GH16	Glycoside Hydrolase Family 16 protein	486.645	449.766	1.082	0.433909
			1071919	Hemicellulose	GH16	Glycoside Hydrolase Family 16 protein	578.648	476.764	1.2137	0.00115239
			446078	Hemicellulose	GH16	Glycoside Hydrolase Family 16 protein	592.312	400.435	1.47917	6.73422e-12
			471400	Hemicellulose	GH16	Glycoside Hydrolase Family 16 protein	2391.51	519.32	4.60509	2.98883e-258
			1194769	Hemicellulose	GH16	Glycoside Hydrolase Family 16 protein	2520.55	2965.82	0.849868	4.04328e-05
			450676	Hemicellulose	GH16	Glycoside Hydrolase Family 16 protein	3261.09	714.725	4.56271	1.33191e-303
			439055	Hemicellulose	GH16	Glycoside Hydrolase Family 16 protein	3466.07	4649.69	0.745441	3.47106e-07
			463548	Hemicellulose	GH16	Glycoside Hydrolase Family 16 protein	3574.94	2733.94	1.30762	1.80786e-13
			470640	Hemicellulose	GH16	Glycoside Hydrolase Family 16 protein	6463.6	9511.39	0.679564	1.89719e-33
			455284	Hemicellulose	GH16	Glycoside Hydrolase Family 16 protein	6516.71	5661.96	1.15096	2.24571e-05
			473265	Hemicellulose	GH16	Glycoside Hydrolase Family 16 protein	8853.29	12929.7	0.684727	1.09589e-32
			439461	Hemicellulose	GH27-CBM35	Glycoside Hydrolase Family 27 / Carbohydrate-Binding Module Family 35 protein	586.158	595.253	0.98472	0.609905
			359297	Hemicellulose	GH43	Glycoside Hydrolase Family 43 protein	152.126	111.842	1.36019	0.00622211
			445922	Hemicellulose	GH43-CBM35	Glycoside Hydrolase Family 43 / Carbohydrate-Binding Module Family 35 protein	1256.13	55.4179	22.6665	1.39419e-201
			480672	Hemicellulose	GH5_30	Glycoside Hydrolase Family 5 protein	14802.9	21492.9	0.688736	9.90025e-35
			480589	Hemicellulose	GH5_7	Glycoside Hydrolase Family 5 protein	354.346	105.116	3.37101	4.01959e-47
			361086	Hemicellulose	GH5_7	Glycoside Hydrolase Family 5 protein	954.802	134.465	7.10074	5.11277e-205
			465536	Hemicellulose	GH5_7	Glycoside Hydrolase Family 5 protein	1756.76	667.97	2.62999	1.08272e-103
			1070546	Hemicellulose	GH51	Glycoside Hydrolase Family 51 protein	933.288	324.179	2.87892	1.06812e-64
			445555	Hemicellulose	GH53	Glycoside Hydrolase Family 53 protein	296.527	154.698	1.91681	7.1821e-15
			442836	Hemicellulose	GH74	Glycoside Hydrolase Family 74 protein	87.2516	12.9666	6.72894	5.07729e-25
			438124	Hemicellulose	GH79	Glycoside Hydrolase Family 79 protein	121.125	118.553	1.0217	0.960352
			1182241	Hemicellulose	GH79	Glycoside Hydrolase Family 79 protein	296.825	113.302	2.61977	3.54362e-18
			1074773	Hemicellulose	GH79	Glycoside Hydrolase Family 79 protein	368.514	846.079	0.435555	5.66755e-27
			468146	Hemicellulose	GH79	Glycoside Hydrolase Family 79 protein	808.897	809.341	0.999451	0.902826
			452963	Hemicellulose	GH79	Glycoside Hydrolase Family 79 protein	1018.24	1373.86	0.741152	4.50902e-11
			442398	Hemicellulose	GH79	Glycoside Hydrolase Family 79 protein	1649.15	3181.63	0.518333	1.50413e-64
			474648	Hemicellulose	GH88	Glycoside Hydrolase Family 88 protein	523.127	477.918	1.0946	0.131697
			418108	Hemicellulose	GT90-GT90	Glycosyltransferase Family 90 protein	5220.78	7013.8	0.744358	2.92719e-17
			1152907	Starch	CBM21	Carbohydrate-Binding Module Family 21 protein	540.763	865.663	0.624681	2.21535e-11
			418400	Starch	GH13_1	Glycoside Hydrolase Family 13 protein	179.767	155.887	1.15319	0.192001
			416486	Starch	GH13_32-CBM20	Glycoside Hydrolase Family 13 / Carbohydrate-Binding Module Family 20 protein	630.818	550.919	1.14503	0.0157207
			418437	Starch	GH13_40	Glycoside Hydrolase Family 13 protein	3911.31	2258.84	1.73155	6.70604e-55
			469206	Starch	GH15	Glycoside Hydrolase Family 15 protein	5956.5	7784.44	0.76518	9.93518e-17
			1074856	Starch	GH15-CBM20	Glycoside Hydrolase Family 15 / Carbohydrate-Binding Module Family 20 protein	431.643	241.987	1.78375	3.20815e-17
			351106	Starch	GH63	Glycoside Hydrolase Family 63 protein	2691.6	2330.96	1.15472	0.000163643
Piloderma croceum	v1.0	ECM	83000	Cellulose	GH12	Glycoside Hydrolase Family 12 protein	2.77075	1.35025	2.05203	0.757533
			62987	Cellulose	GH12	Glycoside Hydrolase Family 12 protein	4.5366	4.10938	1.10396	1
			579126	Cellulose	GH45	Glycoside Hydrolase Family 45 protein	115.53	91.2731	1.26576	0.0742388
			56838	Cellulose	GH5_5	Glycoside Hydrolase Family 5 protein	34.7386	25.6003	1.35696	0.308479
			73006	Cellulose	GH7	Glycoside Hydrolase Family 7 protein	124.537	109.302	1.13939	0.370209
			811484	Cellulose	GH9	Glycoside Hydrolase Family 9 protein	1133.95	1053.12	1.07675	0.200278
			5024	Cellulose / Hemicellulose	GH3	Glycoside Hydrolase Family 3 protein	419.437	288.716	1.45276	5.78166e-07
			98801	Cellulose / Hemicellulose	GH3	Glycoside Hydrolase Family 3 protein	566.363	525.679	1.07739	0.322068
			753164	Cellulose / Hemicellulose	GH3	Glycoside Hydrolase Family 3 protein	682.882	531.914	1.28382	4.47685e-05
			818180	Cellulose / Hemicellulose	GH3	Glycoside Hydrolase Family 3 protein	1277.2	1672.73	0.763544	3.46162e-09
			620114	Cellulose / Hemicellulose	GH3	Glycoside Hydrolase Family 3 protein	1279.07	2114.77	0.604827	7.21144e-31
			802276	Cellulose / Hemicellulose	GH3	Glycoside Hydrolase Family 3 protein	2459.66	2305.6	1.06682	0.226643
			6960	Cellulose / Hemicellulose	GH3	Glycoside Hydrolase Family 3 protein	2610.52	3087.68	0.845463	4.57439e-05
			789133	Cellulose / Hemicellulose	GH3	Glycoside Hydrolase Family 3 protein	3256.82	1369.71	2.37774	2.56372e-102
			822880	Cellulose / Hemicellulose	GH3	Glycoside Hydrolase Family 3 protein	5156.54	3253.94	1.58471	3.53823e-22
			782846	Cellulose / Hemicellulose	GH3	Glycoside Hydrolase Family 3 protein	13101.4	12664.1	1.03453	0.486316
			811725	Cellulose / Hemicellulose	GH3	Glycoside Hydrolase Family 3 protein	20989.9	13082	1.60449	3.38354e-46
			816496	Cellulose / Hemicellulose	GH31	Glycoside Hydrolase Family 31 protein	231.333	196.379	1.178	0.138038
			4451	Cellulose / Hemicellulose	GH31	Glycoside Hydrolase Family 31 protein	659.319	494.597	1.33304	3.31907e-06
			820306	Cellulose / Hemicellulose	GH31	Glycoside Hydrolase Family 31 protein	5705.09	4472.13	1.2757	7.43753e-11
			701716	Hemicellulose	CE1	Carbohydrate Esterase Family 1 protein	128.466	93.7549	1.37023	0.0174271
			825141	Hemicellulose	CE1	Carbohydrate Esterase Family 1 protein	667.421	2342.43	0.284927	2.89897e-160
			828727	Hemicellulose	CE16	Carbohydrate Esterase Family 16 protein	86.9553	166.149	0.523356	3.37584e-08
			64263	Hemicellulose	CE16	Carbohydrate Esterase Family 16 protein	101.978	121.667	0.838167	0.249703
			527514	Hemicellulose	CE16	Carbohydrate Esterase Family 16 protein	170.345	279.141	0.610246	4.09004e-08
			64048	Hemicellulose	CE16	Carbohydrate Esterase Family 16 protein	452.752	532.691	0.849933	0.0238049
			76944	Hemicellulose	CE16	Carbohydrate Esterase Family 16 protein	806.248	1209.23	0.666745	1.16328e-15
			822339	Hemicellulose	CE16	Carbohydrate Esterase Family 16 protein	942.084	823.248	1.14435	0.0167468
			2272	Hemicellulose	CE16	Carbohydrate Esterase Family 16 protein	1193.95	851.689	1.40186	2.6222e-11
			13272	Hemicellulose	CE16	Carbohydrate Esterase Family 16 protein	1765.37	827.16	2.13426	3.71474e-61
			1638	Hemicellulose	GH16	Glycoside Hydrolase Family 16 protein	0.494651	0.841971	0.587492	0.96875
			81738	Hemicellulose	GH16	Glycoside Hydrolase Family 16 protein	9.66164	9.07225	1.06497	1
			803320	Hemicellulose	GH16	Glycoside Hydrolase Family 16 protein	10.5905	10.9281	0.969104	0.994047
			16775	Hemicellulose	GH16	Glycoside Hydrolase Family 16 protein	12.157	4.84561	2.50887	0.0661361
			26189	Hemicellulose	GH16	Glycoside Hydrolase Family 16 protein	19.6345	23.7823	0.825589	0.646905
			71315	Hemicellulose	GH16	Glycoside Hydrolase Family 16 protein	32.9309	22.1495	1.48676	0.204345
			11536	Hemicellulose	GH16	Glycoside Hydrolase Family 16 protein	66.6668	55.5085	1.20102	0.353389
			7479	Hemicellulose	GH16	Glycoside Hydrolase Family 16 protein	112.29	88.2447	1.27249	0.0733056
			825697	Hemicellulose	GH16	Glycoside Hydrolase Family 16 protein	125.427	115.307	1.08776	0.6956
			783658	Hemicellulose	GH16	Glycoside Hydrolase Family 16 protein	136.663	70.9458	1.92631	4.3549e-06
			775983	Hemicellulose	GH16	Glycoside Hydrolase Family 16 protein	195.895	142.143	1.37815	0.0062388
			81955	Hemicellulose	GH16	Glycoside Hydrolase Family 16 protein	280.248	284.118	0.986379	0.954196
			795357	Hemicellulose	GH16	Glycoside Hydrolase Family 16 protein	305.589	140.261	2.17871	2.92284e-12
			767447	Hemicellulose	GH16	Glycoside Hydrolase Family 16 protein	669.433	1468.03	0.456007	2.10413e-45
			817014	Hemicellulose	GH16	Glycoside Hydrolase Family 16 protein	671.863	589.195	1.14031	0.030863
			787289	Hemicellulose	GH16	Glycoside Hydrolase Family 16 protein	735.218	802.055	0.916668	0.170993
			168296	Hemicellulose	GH16	Glycoside Hydrolase Family 16 protein	912.83	1352.43	0.674954	1.055e-15
			824342	Hemicellulose	GH16	Glycoside Hydrolase Family 16 protein	1008.88	1303.67	0.773876	2.3993e-07
			816725	Hemicellulose	GH16	Glycoside Hydrolase Family 16 protein	1031.56	1082.78	0.952701	0.485547
			777628	Hemicellulose	GH16	Glycoside Hydrolase Family 16 protein	1274.82	483.381	2.6373	1.04418e-77
			481979	Hemicellulose	GH16	Glycoside Hydrolase Family 16 protein	1367.87	1001.16	1.36629	5.11808e-11
			824350	Hemicellulose	GH16	Glycoside Hydrolase Family 16 protein	1683.23	1353.36	1.24374	2.01298e-06
			818265	Hemicellulose	GH16	Glycoside Hydrolase Family 16 protein	1873.89	1990.7	0.941324	0.304561
			61521	Hemicellulose	GH16	Glycoside Hydrolase Family 16 protein	3041.51	2175.44	1.39812	6.6012e-17
			60108	Hemicellulose	GH16	Glycoside Hydrolase Family 16 protein	4978.7	7110.62	0.700178	4.78566e-07
			826009	Hemicellulose	GH16	Glycoside Hydrolase Family 16 protein	6641.83	5303.01	1.25246	2.71648e-07
			813472	Hemicellulose	GH16	Glycoside Hydrolase Family 16 protein	9851.37	8683.49	1.1345	0.00152898
			553224	Hemicellulose	GH43	Glycoside Hydrolase Family 43 protein	206.834	168.082	1.23055	0.0591371
			13686	Hemicellulose	GH43	Glycoside Hydrolase Family 43 protein	215.292	87.3956	2.46341	1.48973e-12
			815528	Hemicellulose	GH5_30	Glycoside Hydrolase Family 5 protein	286.71	257.562	1.11317	0.368703
			819151	Hemicellulose	GH5_30	Glycoside Hydrolase Family 5 protein	17205.7	66915.3	0.257127	2.28359e-226
			16399	Hemicellulose	GH51	Glycoside Hydrolase Family 51 protein	332.794	294.59	1.12968	0.146043
			69305	Hemicellulose	GH51	Glycoside Hydrolase Family 51 protein	471.909	536.007	0.880417	0.0719042
			15340	Hemicellulose	GH79	Glycoside Hydrolase Family 79 protein	78.7007	66.3273	1.18655	0.329459
			71311	Hemicellulose	GH79	Glycoside Hydrolase Family 79 protein	346.06	347.175	0.996788	0.99987
			6940	Hemicellulose	GH79	Glycoside Hydrolase Family 79 protein	374.741	307.289	1.21951	0.0121112
			825213	Hemicellulose	GH79	Glycoside Hydrolase Family 79 protein	508.966	406.655	1.25159	0.00164188
			71432	Hemicellulose	GH79	Glycoside Hydrolase Family 79 protein	815.076	1260.91	0.646421	5.83946e-18
			820941	Hemicellulose	GH79	Glycoside Hydrolase Family 79 protein	2905.15	768.335	3.7811	1.30761e-205
			818776	Hemicellulose	GH79	Glycoside Hydrolase Family 79 protein	5608.5	5079	1.10425	0.0133564
			817786	Hemicellulose	GH79	Glycoside Hydrolase Family 79 protein	5767.18	4358.72	1.32314	7.14336e-13
			821394	Hemicellulose	GH79	Glycoside Hydrolase Family 79 protein	10097	4593.35	2.19817	4.06147e-113
			823252	Hemicellulose	GH79	Glycoside Hydrolase Family 79 protein	17937.7	12750.8	1.40679	7.11609e-24
			815013	Hemicellulose	GH88	Glycoside Hydrolase Family 88 protein	1107.67	1659.39	0.667517	1.78401e-18
			63431	Hemicellulose	GH88	Glycoside Hydrolase Family 88 protein	2947.14	1423.06	2.07099	1.67254e-69
			94749	Hemicellulose	GH93	Glycoside Hydrolase Family 93 protein	90.3986	87.8193	1.02937	0.841936
			449795	Starch	CBM21	Carbohydrate-Binding Module Family 21 protein	220.046	251.413	0.875236	0.196442
			3274	Starch	CBM21	Carbohydrate-Binding Module Family 21 protein	791.848	1010.77	0.783414	4.81953e-06
			820658	Starch	CBM21	Carbohydrate-Binding Module Family 21 protein	1693.98	1244.9	1.36074	2.88642e-11
			85871	Starch	CBM21	Carbohydrate-Binding Module Family 21 protein	2010.79	1617.31	1.24329	7.80298e-07
			2616	Starch	GH13_32-CBM20	Glycoside Hydrolase Family 13 / Carbohydrate-Binding Module Family 20 protein	633.515	1004.91	0.630422	5.07399e-12
			8551	Starch	GH13_40	Glycoside Hydrolase Family 13 protein	2353.98	3277.93	0.718131	1.17498e-16
			782742	Starch	GH15	Glycoside Hydrolase Family 15 protein	1587.18	1605.58	0.988543	0.980731
			768989	Starch	GH15-CBM20	Glycoside Hydrolase Family 15 / Carbohydrate-Binding Module Family 20 protein	352.519	301.073	1.17088	0.0491774
			826927	Starch	GH15-CBM20	Glycoside Hydrolase Family 15 / Carbohydrate-Binding Module Family 20 protein	953.101	975.361	0.977177	0.775555
			72757	Starch	GH63	Glycoside Hydrolase Family 63 protein	1944.29	1631.97	1.19137	0.0776649
Laccaria cicolor	v2.0	ECM	319772	Cellulose	CBM1-GH5_5	Carbohydrate-Binding Module Family 1 / Glycoside Hydrolase Family 5 protein	64.1733	85.7622	0.74827	0.0856625
			477020	Cellulose	GH12	Glycoside Hydrolase Family 12 protein	2.34069	0.733607	3.19066	0.593431
			320398	Cellulose	GH12	Glycoside Hydrolase Family 12 protein	2.6011	0.733607	3.54563	0.455563
			385634	Cellulose	GH12	Glycoside Hydrolase Family 12 protein	127.6	91.5681	1.39349	0.0164519
			311963	Cellulose	GH9	Glycoside Hydrolase Family 9 protein	782.156	640.018	1.22208	0.00198234
			393939	Cellulose / Hemicellulose	CE5	Carbohydrate Esterase Family 5 protein	10.8315	18.8591	0.574337	0.359278
			189477	Cellulose / Hemicellulose	GH3	Glycoside Hydrolase Family 3 protein	113.653	185.152	0.613836	1.11775e-05
			178737	Cellulose / Hemicellulose	GH3	Glycoside Hydrolase Family 3 protein	13250.1	12356.4	1.07232	0.198694
			324550	Cellulose / Hemicellulose	GH31	Glycoside Hydrolase Family 31 protein	7.3474	6.14044	1.19656	0.93287
			450205	Cellulose / Hemicellulose	GH31	Glycoside Hydrolase Family 31 protein	31.348	32.9803	0.950507	0.996134
			647377	Cellulose / Hemicellulose	GH31	Glycoside Hydrolase Family 31 protein	1380.26	1182.32	1.16742	0.0172629
			611935	Cellulose / Hemicellulose	GH31	Glycoside Hydrolase Family 31 protein	2841.45	2123.69	1.33798	2.20964e-08
			255261	Cellulose / Hemicellulose	GH31	Glycoside Hydrolase Family 31 protein	2881.25	3497.13	0.82389	0.000708494
			327857	Hemicellulose	CE16	Carbohydrate Esterase Family 16 protein	42.6542	27.2652	1.56442	0.111157
			635300	Hemicellulose	CE16	Carbohydrate Esterase Family 16 protein	49.5838	100.448	0.493627	2.05216e-06
			304776	Hemicellulose	CE16	Carbohydrate Esterase Family 16 protein	480.868	524.721	0.916427	0.405224
			683905	Hemicellulose	CE16	Carbohydrate Esterase Family 16 protein	1676.92	1342.84	1.24879	4.61295e-05
			619910	Hemicellulose	GH16	Glycoside Hydrolase Family 16 protein	8.40434	5.44455	1.54362	0.723386
			247183	Hemicellulose	GH16	Glycoside Hydrolase Family 16 protein	21.9557	61.1744	0.358904	4.50126e-08
			305507	Hemicellulose	GH16	Glycoside Hydrolase Family 16 protein	65.025	142.787	0.455397	2.83357e-09
			250640	Hemicellulose	GH16	Glycoside Hydrolase Family 16 protein	76.0497	83.4445	0.91138	0.757179
			675478	Hemicellulose	GH16	Glycoside Hydrolase Family 16 protein	117.134	241.093	0.485845	2.87646e-06
			174636	Hemicellulose	GH16	Glycoside Hydrolase Family 16 protein	162.272	747.13	0.217194	1.25408e-51
			311083	Hemicellulose	GH16	Glycoside Hydrolase Family 16 protein	204.327	732.467	0.278957	3.07817e-70
			620005	Hemicellulose	GH16	Glycoside Hydrolase Family 16 protein	268.893	237.014	1.13451	0.419846
			393059	Hemicellulose	GH16	Glycoside Hydrolase Family 16 protein	282.56	275.197	1.02676	0.830663
			239682	Hemicellulose	GH16	Glycoside Hydrolase Family 16 protein	283.018	202.352	1.39864	0.0725755
			619909	Hemicellulose	GH16	Glycoside Hydrolase Family 16 protein	289.966	270.438	1.07221	0.828161
			389714	Hemicellulose	GH16	Glycoside Hydrolase Family 16 protein	329.823	445.639	0.740112	0.000368787
			255995	Hemicellulose	GH16	Glycoside Hydrolase Family 16 protein	365.911	361.573	1.012	1
			245697	Hemicellulose	GH16	Glycoside Hydrolase Family 16 protein	473.499	506.976	0.933966	0.474215
			230398	Hemicellulose	GH16	Glycoside Hydrolase Family 16 protein	633.375	731.483	0.865878	0.0935809
			317054	Hemicellulose	GH16	Glycoside Hydrolase Family 16 protein	855.461	682.605	1.25323	0.000271055
			145569	Hemicellulose	GH16	Glycoside Hydrolase Family 16 protein	877.272	714.941	1.22706	0.00376098
			309729	Hemicellulose	GH16	Glycoside Hydrolase Family 16 protein	1096.3	575.889	1.90367	3.32762e-24
			182606	Hemicellulose	GH16	Glycoside Hydrolase Family 16 protein	1283.52	2071.01	0.619754	4.6987e-18
			191541	Hemicellulose	GH16	Glycoside Hydrolase Family 16 protein	1356.94	1941.07	0.69907	2.52043e-09
			291488	Hemicellulose	GH16	Glycoside Hydrolase Family 16 protein	1799.36	1862.48	0.966114	0.879247
			690047	Hemicellulose	GH16	Glycoside Hydrolase Family 16 protein	1880.62	1543.62	1.21832	0.000297824
			692234	Hemicellulose	GH16	Glycoside Hydrolase Family 16 protein	1978.29	305.461	6.47641	1.9702e-201
			692283	Hemicellulose	GH16	Glycoside Hydrolase Family 16 protein	1997.36	3192.02	0.625735	1.86473e-19
			186533	Hemicellulose	GH16	Glycoside Hydrolase Family 16 protein	2332.59	1601.28	1.4567	3.92254e-05
			187709	Hemicellulose	GH16	Glycoside Hydrolase Family 16 protein	3022.08	1286.58	2.34893	5.8335e-52
			144806	Hemicellulose	GH16	Glycoside Hydrolase Family 16 protein	3612.73	4946.01	0.730432	7.00964e-11
			483631	Hemicellulose	GH16	Glycoside Hydrolase Family 16 protein	3744.83	2059.84	1.81802	3.56642e-16
			191735	Hemicellulose	GH16	Glycoside Hydrolase Family 16 protein	3968.34	1860.01	2.13351	1.21784e-16
			379212	Hemicellulose	GH16	Glycoside Hydrolase Family 16 protein	4595.98	5177.76	0.887639	0.0820943
			294893	Hemicellulose	GH5_30	Glycoside Hydrolase Family 5 protein	8634.11	1157.95	7.45641	0
			292256	Hemicellulose	GH5_30	Glycoside Hydrolase Family 5 protein	32374.4	31946.3	1.0134	0.81058
			310824	Hemicellulose	GH79	Glycoside Hydrolase Family 79 protein	49.4908	38.7254	1.27799	0.171266
			234055	Hemicellulose	GH79	Glycoside Hydrolase Family 79 protein	266.378	250.436	1.06366	0.518958
			184692	Hemicellulose	GH79	Glycoside Hydrolase Family 79 protein	644.708	1335.82	0.482632	9.66851e-36
			293279	Hemicellulose	GH79	Glycoside Hydrolase Family 79 protein	889.57	1011.42	0.879528	0.126611
			302393	Hemicellulose	GH79	Glycoside Hydrolase Family 79 protein	1034.8	174.988	5.91354	4.68321e-77
			234059	Hemicellulose	GH79	Glycoside Hydrolase Family 79 protein	1821.71	2295.6	0.793565	2.84984e-05
			189951	Hemicellulose	GH79	Glycoside Hydrolase Family 79 protein	2956.35	2532.1	1.16755	0.00312971
			311608	Hemicellulose	GH79	Glycoside Hydrolase Family 79 protein	2973.75	3126.75	0.951068	0.918275
			295469	Hemicellulose	GH79	Glycoside Hydrolase Family 79 protein	7399.34	672.137	11.0087	0
			295325	Hemicellulose	GH79	Glycoside Hydrolase Family 79 protein	15721.1	493.101	31.882	0
			315875	Hemicellulose	GH88	Glycoside Hydrolase Family 88 protein	43.2169	108.856	0.39701	1.17172e-09
			695687	Hemicellulose	GH88	Glycoside Hydrolase Family 88 protein	1220.53	1241.2	0.983349	1
			304497	Starch	CBM21	Carbohydrate-Binding Module Family 21 protein	524.983	918.084	0.571824	1.40281e-15
			315780	Starch	CBM21	Carbohydrate-Binding Module Family 21 protein	1054.43	628.205	1.67848	3.66656e-16
			395886	Starch	GH13_1	Glycoside Hydrolase Family 13 protein	1030.62	1224.1	0.84194	0.0075322
			247310	Starch	GH13_1	Glycoside Hydrolase Family 13 protein	1556.11	433.875	3.58655	3.25485e-87
			395881	Starch	GH13_1	Glycoside Hydrolase Family 13 protein	3575.27	3399.9	1.05158	0.46614
			252397	Starch	GH13_40	Glycoside Hydrolase Family 13 protein	95.8287	59.4762	1.61121	0.00309863
			596966	Starch	GH13_40	Glycoside Hydrolase Family 13 protein	111.377	106.014	1.05059	0.838833
			599024	Starch	GH13_40	Glycoside Hydrolase Family 13 protein	1132.51	1024.09	1.10587	0.176455
			191312	Starch	GH15	Glycoside Hydrolase Family 15 protein	5662.06	4116.12	1.37558	1.78208e-11
			309096	Starch	GH15-CBM20	Glycoside Hydrolase Family 15 / Carbohydrate-Binding Module Family 20 protein	1845.6	561.342	3.28783	5.26729e-97
			670965	Starch	GH63	Glycoside Hydrolase Family 63 protein	4289.39	3289.99	1.30377	1.05261e-07
Hebeloma cylindrosporium	v2.0	ECM	183973	Cellulose	CBM1-GH5_5	Carbohydrate-Binding Module Family 1 / Glycoside Hydrolase Family 5 protein	141.615	136.932	1.03419	0.885546
			60312	Cellulose	GH12	Glycoside Hydrolase Family 12 protein	19.6709	23.5284	0.836047	0.626353
			113964	Cellulose	GH12	Glycoside Hydrolase Family 12 protein	20.3417	24.704	0.823419	0.6798
			23264	Cellulose	GH12	Glycoside Hydrolase Family 12 protein	56.4371	80.0089	0.705385	0.03218
			52863	Cellulose	GH45	Glycoside Hydrolase Family 45 protein	72.7136	60.5234	1.20141	0.330914
			447162	Cellulose	GH7	Glycoside Hydrolase Family 7 protein	433.269	327.916	1.32128	0.000146084
			441094	Cellulose	GH9	Glycoside Hydrolase Family 9 protein	2410.71	2221.95	1.08495	0.107307
			437776	Cellulose / Hemicellulose	CE5	Carbohydrate Esterase Family 5 protein	6.14734	5.29131	1.16178	0.922659
			448207	Cellulose / Hemicellulose	GH3	Glycoside Hydrolase Family 3 protein	1087.92	1045.21	1.04086	0.630141
			60770	Cellulose / Hemicellulose	GH3	Glycoside Hydrolase Family 3 protein	1646.43	1273.39	1.29295	1.38159e-07
			439030	Cellulose / Hemicellulose	GH3	Glycoside Hydrolase Family 3 protein	3952.57	1298.99	3.04281	6.2131e-141
			445191	Cellulose / Hemicellulose	GH3	Glycoside Hydrolase Family 3 protein	4870.92	5729.35	0.85017	0.000153235
			441526	Cellulose / Hemicellulose	GH3	Glycoside Hydrolase Family 3 protein	10367.4	6014.16	1.72384	3.29172e-44
			439019	Cellulose / Hemicellulose	GH31	Glycoside Hydrolase Family 31 protein	1218.63	1233.81	0.987696	0.896348
			13998	Cellulose / Hemicellulose	GH31	Glycoside Hydrolase Family 31 protein	1875.15	2914.95	0.643286	1.32954e-23
			446589	Cellulose / Hemicellulose	GH31	Glycoside Hydrolase Family 31 protein	2860.3	2591.89	1.10356	0.0521905
			73046	Hemicellulose	CBM1-GH10	Carbohydrate-Binding Module Family 1 / Glycoside Hydrolase Family 10 protein	30.989	38.4448	0.806064	0.402591
			82263	Hemicellulose	CE16	Carbohydrate Esterase Family 16 protein	108.794	88.3634	1.23121	0.158383
			159277	Hemicellulose	CE16	Carbohydrate Esterase Family 16 protein	117.472	91.2621	1.28719	0.0644432
			407023	Hemicellulose	CE16	Carbohydrate Esterase Family 16 protein	565.509	613.87	0.921219	0.508358
			159775	Hemicellulose	CE16	Carbohydrate Esterase Family 16 protein	795.294	976.579	0.814367	0.000512313
			443472	Hemicellulose	CE16	Carbohydrate Esterase Family 16 protein	1372.3	1132.35	1.2119	0.000174132
			20295	Hemicellulose	GH16	Glycoside Hydrolase Family 16 protein	19.2352	19.3005	0.996618	1
			69221	Hemicellulose	GH16	Glycoside Hydrolase Family 16 protein	44.2181	44.5328	0.992933	1
			440350	Hemicellulose	GH16	Glycoside Hydrolase Family 16 protein	64.6932	25.1291	2.57444	5.29985e-07
			440552	Hemicellulose	GH16	Glycoside Hydrolase Family 16 protein	146.263	114.096	1.28193	0.0369098
			442155	Hemicellulose	GH16	Glycoside Hydrolase Family 16 protein	198.489	172.669	1.14953	0.230199
			262437	Hemicellulose	GH16	Glycoside Hydrolase Family 16 protein	377.333	138.204	2.73025	9.29747e-34
			446292	Hemicellulose	GH16	Glycoside Hydrolase Family 16 protein	386.029	431.834	0.893929	0.173939
			439898	Hemicellulose	GH16	Glycoside Hydrolase Family 16 protein	758.939	684.751	1.10834	0.110879
			80378	Hemicellulose	GH16	Glycoside Hydrolase Family 16 protein	792.434	897.912	0.88253	0.0522444
			443132	Hemicellulose	GH16	Glycoside Hydrolase Family 16 protein	923.077	1086.52	0.849573	0.00357362
			445193	Hemicellulose	GH16	Glycoside Hydrolase Family 16 protein	1011.77	1290.43	0.784057	2.75172e-06
			443530	Hemicellulose	GH16	Glycoside Hydrolase Family 16 protein	1021.53	1548.36	0.659747	1.89609e-08
			30863	Hemicellulose	GH16	Glycoside Hydrolase Family 16 protein	1433.35	1416.29	1.01205	0.996544
			438699	Hemicellulose	GH16	Glycoside Hydrolase Family 16 protein	1667.93	1673.24	0.996828	1
			18831	Hemicellulose	GH16	Glycoside Hydrolase Family 16 protein	1686.96	2494.28	0.676333	2.83477e-18
			422578	Hemicellulose	GH16	Glycoside Hydrolase Family 16 protein	2038.66	2615.15	0.779559	5.56956e-08
			313650	Hemicellulose	GH16	Glycoside Hydrolase Family 16 protein	2372.95	2397.52	0.989751	0.900174
			442635	Hemicellulose	GH16	Glycoside Hydrolase Family 16 protein	2440.73	3469.93	0.703396	2.28132e-16
			19993	Hemicellulose	GH16	Glycoside Hydrolase Family 16 protein	2615.99	3503.89	0.746597	8.38457e-12
			444193	Hemicellulose	GH16	Glycoside Hydrolase Family 16 protein	3237.19	5034.33	0.643024	5.66207e-27
			448985	Hemicellulose	GH16	Glycoside Hydrolase Family 16 protein	3806.52	8214.31	0.463402	7.66828e-83
			61768	Hemicellulose	GH16	Glycoside Hydrolase Family 16 protein	3928.9	6109.36	0.643095	7.32025e-28
			15946	Hemicellulose	GH16	Glycoside Hydrolase Family 16 protein	5895.3	7279.08	0.809896	3.52546e-07
			447698	Hemicellulose	GH16	Glycoside Hydrolase Family 16 protein	6983.41	11856.1	0.589016	1.31261e-42
			341518	Hemicellulose	GH43	Glycoside Hydrolase Family 43 protein	48.0956	50.3648	0.954944	0.883883
			341632	Hemicellulose	GH43	Glycoside Hydrolase Family 43 protein	137.917	174.374	0.790929	0.0365048
			428413	Hemicellulose	GH5_30	Glycoside Hydrolase Family 5 protein	1700.27	756.575	2.24732	2.01292e-59
			438287	Hemicellulose	GH5_30	Glycoside Hydrolase Family 5 protein	10440.2	10851.9	0.962056	0.474532
			63648	Hemicellulose	GH53	Glycoside Hydrolase Family 53 protein	76.1986	84.5311	0.901427	0.60233
			410292	Hemicellulose	GH79	Glycoside Hydrolase Family 79 protein	78.7741	60.9116	1.29325	0.126012
			19179	Hemicellulose	GH79	Glycoside Hydrolase Family 79 protein	129.463	95.6828	1.35304	0.093683
			448257	Hemicellulose	GH79	Glycoside Hydrolase Family 79 protein	212.968	103.398	2.05968	1.73919e-12
			448141	Hemicellulose	GH79	Glycoside Hydrolase Family 79 protein	315.033	68.2578	4.61534	1.28445e-54
			448604	Hemicellulose	GH79	Glycoside Hydrolase Family 79 protein	750.793	268.451	2.79676	6.78537e-57
			448140	Hemicellulose	GH79	Glycoside Hydrolase Family 79 protein	2855.26	3267.85	0.873741	0.00359155
			24122	Hemicellulose	GH79	Glycoside Hydrolase Family 79 protein	4009.76	3021.2	1.32721	3.97431e-11
			445096	Hemicellulose	GH79	Glycoside Hydrolase Family 79 protein	10702.4	17478.9	0.612306	7.32773e-38
			21705	Hemicellulose	GH88	Glycoside Hydrolase Family 88 protein	674.252	692.672	0.973407	0.764179
			111896	Starch	CBM21	Carbohydrate-Binding Module Family 21 protein	9309.7	11926	0.78062	1.81641e-05
			438156	Starch	GH13_1	Glycoside Hydrolase Family 13 protein	7097.48	7177.76	0.988815	0.909845
			30704	Starch	GH13_32-CBM20	Glycoside Hydrolase Family 13 / Carbohydrate-Binding Module Family 20 protein	1742.89	1320.58	1.31979	1.0076e-08
			422964	Starch	GH13_40	Glycoside Hydrolase Family 13 protein	747.421	637.294	1.1728	0.0137957
			63649	Starch	GH13_40	Glycoside Hydrolase Family 13 protein	1523.48	1325.1	1.14971	0.0103417
			33117	Starch	GH13_40	Glycoside Hydrolase Family 13 protein	8574.47	3371.67	2.54309	1.45313e-120
			287848	Starch	GH15	Glycoside Hydrolase Family 15 protein	145.945	134.329	1.08647	0.628507
			287833	Starch	GH15	Glycoside Hydrolase Family 15 protein	4411.32	3750.29	1.17626	0.000181674
			444092	Starch	GH15-CBM20	Glycoside Hydrolase Family 15 / Carbohydrate-Binding Module Family 20 protein	543.44	1192.16	0.455846	3.72641e-48
			322218	Starch	GH15-CBM20	Glycoside Hydrolase Family 15 / Carbohydrate-Binding Module Family 20 protein	550.969	597.201	0.922585	0.282343
			449416	Starch	GH15-CBM20	Glycoside Hydrolase Family 15 / Carbohydrate-Binding Module Family 20 protein	779.747	834.578	0.934301	0.312392
			438614	Starch	GH63	Glycoside Hydrolase Family 63 protein	2471.66	3005.24	0.822449	1.58098e-05
Jaapia argillacea	v1.0	BR	208916	Cellulose	CBM1-GH5_5	Carbohydrate-Binding Module Family 1 / Glycoside Hydrolase Family 5 protein	18.8599	21.0627	0.895417	0.777366
			208895	Cellulose	CBM1-GH5_5	Carbohydrate-Binding Module Family 1 / Glycoside Hydrolase Family 5 protein	26.562	18.892	1.40599	0.238923
			134337	Cellulose	CBM1-GH5_5	Carbohydrate-Binding Module Family 1 / Glycoside Hydrolase Family 5 protein	131.06	97.4091	1.34546	0.0114139
			343858	Cellulose	CBM1-GH5_5	Carbohydrate-Binding Module Family 1 / Glycoside Hydrolase Family 5 protein	135.535	129.533	1.04633	0.788876
			37683	Cellulose	CBM1-GH5_5	Carbohydrate-Binding Module Family 1 / Glycoside Hydrolase Family 5 protein	144.951	147.189	0.984792	0.946599
			34051	Cellulose	CBM1-GH5_5	Carbohydrate-Binding Module Family 1 / Glycoside Hydrolase Family 5 protein	151.07	96.6794	1.56258	0.000382268
			134266	Cellulose	CBM1-GH5_5	Carbohydrate-Binding Module Family 1 / Glycoside Hydrolase Family 5 protein	153.105	146.145	1.04763	0.693967
			134402	Cellulose	CBM1-GH5_5	Carbohydrate-Binding Module Family 1 / Glycoside Hydrolase Family 5 protein	277.131	288.549	0.960431	0.674533
			191224	Cellulose	CBM1-GH6	Carbohydrate-Binding Module Family 1 / Glycoside Hydrolase Family 6 protein	45.7984	57.2807	0.799543	0.222359
			51062	Cellulose	CBM1-GH6	Carbohydrate-Binding Module Family 1 / Glycoside Hydrolase Family 6 protein	108.693	87.791	1.23808	0.101739
			55823	Cellulose	CBM1-GH6	Carbohydrate-Binding Module Family 1 / Glycoside Hydrolase Family 6 protein	970.988	1093.69	0.88781	0.0139958
			197873	Cellulose	GH12	Glycoside Hydrolase Family 12 protein	3.98752	6.93736	0.57479	0.611562
			195622	Cellulose	GH12	Glycoside Hydrolase Family 12 protein	4.41553	4.63533	0.952582	1
			199617	Cellulose	GH12	Glycoside Hydrolase Family 12 protein	12.7038	10.467	1.2137	0.71539
			137980	Cellulose	GH12	Glycoside Hydrolase Family 12 protein	14.4967	30.5306	0.474824	0.00434891
			210286	Cellulose	GH12	Glycoside Hydrolase Family 12 protein	29.0056	39.5201	0.733945	0.149335
			41694	Cellulose	GH12	Glycoside Hydrolase Family 12 protein	52.5517	37.6266	1.39666	0.199129
			444412	Cellulose	GH12	Glycoside Hydrolase Family 12 protein	61.309	67.16	0.91288	0.608929
			196959	Cellulose	GH12	Glycoside Hydrolase Family 12 protein	95.2103	82.8533	1.14914	0.331167
			121557	Cellulose	GH131-CBM1	Glycoside Hydrolase Family 131 / Carbohydrate-Binding Module Family 1 protein	225.994	280.037	0.807016	0.00821608
			717110	Cellulose	GH45	Glycoside Hydrolase Family 45 protein	2.52012	0.914778	2.7549	0.445786
			203886	Cellulose	GH45	Glycoside Hydrolase Family 45 protein	35.5764	27.0147	1.31693	0.241912
			37685	Cellulose	GH5_5	Glycoside Hydrolase Family 5 protein	83.0495	103.828	0.799878	0.0857032
			595353	Cellulose	GH5_5	Glycoside Hydrolase Family 5 protein	85.5094	74.8326	1.14268	0.375612
			310124	Cellulose	GH5_5-CBM1	Glycoside Hydrolase Family 5 / Carbohydrate-Binding Module Family 1 protein	55.8422	75.188	0.742701	0.0540092
			126700	Cellulose	GH7	Glycoside Hydrolase Family 7 protein	56.9279	37.8566	1.50378	0.0395077
			201771	Cellulose	GH7	Glycoside Hydrolase Family 7 protein	160.031	149.699	1.06902	0.627317
			118665	Cellulose	GH7	Glycoside Hydrolase Family 7 protein	613.423	538.66	1.13879	0.0245229
			565455	Cellulose	GH7-CBM1	Glycoside Hydrolase Family 7 / Carbohydrate-Binding Module Family 1 protein	176.963	117.684	1.50371	4.66293e-05
			33784	Cellulose	GH7-CBM1	Glycoside Hydrolase Family 7 / Carbohydrate-Binding Module Family 1 protein	367.916	245.023	1.50156	7.33451e-09
			145741	Cellulose	GH9	Glycoside Hydrolase Family 9 protein	3467.15	3104.94	1.11666	0.00346328
			73089	Cellulose / Hemicellulose	GH3	Glycoside Hydrolase Family 3 protein	118.918	144.23	0.824507	0.160321
			154183	Cellulose / Hemicellulose	GH3	Glycoside Hydrolase Family 3 protein	163.987	134.969	1.21499	0.0609205
			198251	Cellulose / Hemicellulose	GH3	Glycoside Hydrolase Family 3 protein	479.362	769.03	0.623333	1.34882e-18
			135300	Cellulose / Hemicellulose	GH3	Glycoside Hydrolase Family 3 protein	629.743	549.892	1.14521	0.0218649
			126524	Cellulose / Hemicellulose	GH3	Glycoside Hydrolase Family 3 protein	1046.7	409.168	2.55813	8.47667e-75
			119321	Cellulose / Hemicellulose	GH3	Glycoside Hydrolase Family 3 protein	1100.2	833.229	1.32041	3.40158e-09
			139458	Cellulose / Hemicellulose	GH3	Glycoside Hydrolase Family 3 protein	1261.05	328.753	3.83585	2.36032e-151
			33556	Cellulose / Hemicellulose	GH3	Glycoside Hydrolase Family 3 protein	1456.93	1098.07	1.32682	6.66224e-11
			174664	Cellulose / Hemicellulose	GH3	Glycoside Hydrolase Family 3 protein	1766.53	1232.11	1.43375	2.61535e-18
			481284	Cellulose / Hemicellulose	GH3	Glycoside Hydrolase Family 3 protein	4485.69	1668.97	2.6877	9.04639e-165
			298370	Cellulose / Hemicellulose	GH31	Glycoside Hydrolase Family 31 protein	376.246	193.914	1.94027	9.11093e-20
			41212	Cellulose / Hemicellulose	GH31	Glycoside Hydrolase Family 31 protein	898.45	1102.16	0.815174	1.68427e-05
			33445	Cellulose / Hemicellulose	GH31	Glycoside Hydrolase Family 31 protein	1833.58	1489.64	1.23089	4.38036e-07
			205517	Cellulose / Hemicellulose	GH31	Glycoside Hydrolase Family 31 protein	2606.38	279.85	9.31348	0
			132389	Cellulose / Hemicellulose	GH31	Glycoside Hydrolase Family 31 protein	8100.72	7715.67	1.04991	0.194962
			178714	Hemicellulose	CBM1-GH10	Carbohydrate-Binding Module Family 1 / Glycoside Hydrolase Family 10 protein	114.34	160.884	0.710697	0.000995027
			35732	Hemicellulose	CBM1-GH10	Carbohydrate-Binding Module Family 1 / Glycoside Hydrolase Family 10 protein	135.566	91.0999	1.4881	0.000494103
			178709	Hemicellulose	CBM1-GH10	Carbohydrate-Binding Module Family 1 / Glycoside Hydrolase Family 10 protein	220.28	206.354	1.06749	0.533735
			125951	Hemicellulose	CBM1-GH5_7	Carbohydrate-Binding Module Family 1 / Glycoside Hydrolase Family 5 protein	101.743	72.1059	1.41102	0.00891377
			207884	Hemicellulose	CE1	Carbohydrate Esterase Family 1 protein	74.6321	126.969	0.587799	0.000209536
			303084	Hemicellulose	CE1	Carbohydrate Esterase Family 1 protein	146.958	158.702	0.926	0.497698
			583475	Hemicellulose	CE16	Carbohydrate Esterase Family 16 protein	56.6711	68.4542	0.82787	0.286413
			173817	Hemicellulose	CE16	Carbohydrate Esterase Family 16 protein	101.781	115.416	0.881865	0.355255
			455884	Hemicellulose	CE16	Carbohydrate Esterase Family 16 protein	278.685	230.018	1.21158	0.0158676
			31956	Hemicellulose	CE16	Carbohydrate Esterase Family 16 protein	335.887	261.756	1.28321	0.00073388
			59524	Hemicellulose	CE16	Carbohydrate Esterase Family 16 protein	355.014	385.945	0.919856	0.260986
			569408	Hemicellulose	CE16	Carbohydrate Esterase Family 16 protein	1115.57	777.087	1.43558	1.83428e-14
			338116	Hemicellulose	CE16	Carbohydrate Esterase Family 16 protein	1895.47	91.2224	20.7786	6.67547e-117
			180963	Hemicellulose	CE16	Carbohydrate Esterase Family 16 protein	2453.52	205.811	11.9212	4.90418e-66
			199566	Hemicellulose	GH10	Glycoside Hydrolase Family 10 protein	233.585	295.179	0.791335	0.00276962
			62895	Hemicellulose	GH10	Glycoside Hydrolase Family 10 protein	419.182	354.524	1.18238	0.0489215
			400171	Hemicellulose	GH105	Glycoside Hydrolase Family 105 protein	206.332	115.299	1.78954	5.55497e-10
			68666	Hemicellulose	GH115	Glycoside Hydrolase Family 115 protein	626.744	290.314	2.15885	7.13476e-37
			316448	Hemicellulose	GH115	Glycoside Hydrolase Family 115 protein	1337.72	661.077	2.02354	3.21606e-53
			406078	Hemicellulose	GH127	Glycoside Hydrolase Family 125 protein	531.976	427.27	1.24506	0.000314984
			57915	Hemicellulose	GH16	Glycoside Hydrolase Family 16 protein	12.3262	11.7052	1.05305	0.98811
			183934	Hemicellulose	GH16	Glycoside Hydrolase Family 16 protein	13.4946	11.7236	1.15106	0.758821
			81418	Hemicellulose	GH16	Glycoside Hydrolase Family 16 protein	19.6774	17.6049	1.11772	0.790604
			199068	Hemicellulose	GH16	Glycoside Hydrolase Family 16 protein	30.5495	40.0794	0.762223	0.205719
			133285	Hemicellulose	GH16	Glycoside Hydrolase Family 16 protein	105.744	304.818	0.346909	4.52762e-34
			141985	Hemicellulose	GH16	Glycoside Hydrolase Family 16 protein	186.568	240.411	0.776037	0.00342209
			125434	Hemicellulose	GH16	Glycoside Hydrolase Family 16 protein	260.933	354.32	0.736435	2.0857e-05
			683572	Hemicellulose	GH16	Glycoside Hydrolase Family 16 protein	277.494	616.407	0.450181	2.64635e-38
			193689	Hemicellulose	GH16	Glycoside Hydrolase Family 16 protein	879.654	775.919	1.13369	0.0171095
			56198	Hemicellulose	GH16	Glycoside Hydrolase Family 16 protein	1957.89	2275.43	0.860448	0.000130663
			125757	Hemicellulose	GH16	Glycoside Hydrolase Family 16 protein	2052.56	1522.69	1.34798	9.64386e-14
			190276	Hemicellulose	GH16	Glycoside Hydrolase Family 16 protein	2101.79	1825.43	1.15139	0.00110239
			29963	Hemicellulose	GH16	Glycoside Hydrolase Family 16 protein	2160.31	2474.32	0.873094	0.000451586
			56197	Hemicellulose	GH16	Glycoside Hydrolase Family 16 protein	3261.84	3073.68	1.06122	0.136745
			54477	Hemicellulose	GH16	Glycoside Hydrolase Family 16 protein	4659.05	4162.85	1.1192	0.00232205
			138170	Hemicellulose	GH16	Glycoside Hydrolase Family 16 protein	5739.29	3801.07	1.50991	4.10658e-34
			36749	Hemicellulose	GH16	Glycoside Hydrolase Family 16 protein	8667.61	6439.64	1.34598	1.20182e-19
			29762	Hemicellulose	GH16	Glycoside Hydrolase Family 16 protein	9032.34	5519.16	1.63654	2.234e-43
			32659	Hemicellulose	GH16	Glycoside Hydrolase Family 16 protein	12859.2	11149.6	1.15333	0.000154659
			488633	Hemicellulose	GH16	Glycoside Hydrolase Family 16 protein	12928.8	10034.4	1.28845	9.38213e-13
			53656	Hemicellulose	GH16	Glycoside Hydrolase Family 16 protein	14369.2	11038.1	1.30177	4.52528e-11
			36759	Hemicellulose	GH16	Glycoside Hydrolase Family 16 protein	15885.9	9969.97	1.59337	1.74478e-45
			38020	Hemicellulose	GH16	Glycoside Hydrolase Family 16 protein	21649.9	10327.6	2.09631	4.42837e-126
			73953	Hemicellulose	GH43	Glycoside Hydrolase Family 43 protein	159.766	147.1	1.0861	0.49169
			193813	Hemicellulose	GH43	Glycoside Hydrolase Family 43 protein	593.385	326.84	1.81552	2.32551e-23
			60359	Hemicellulose	GH43-CBM35	Glycoside Hydrolase Family 43 / Carbohydrate-Binding Module Family 35 protein	71.2824	114.887	0.620455	0.000131162
			195251	Hemicellulose	GH5_30	Glycoside Hydrolase Family 5 protein	19.2116	31.4833	0.610216	0.0496435
			183304	Hemicellulose	GH5_30	Glycoside Hydrolase Family 5 protein	257.949	370.71	0.695823	0.000455688
			199232	Hemicellulose	GH5_30	Glycoside Hydrolase Family 5 protein	728.155	771.515	0.943798	0.375068
			212369	Hemicellulose	GH5_30	Glycoside Hydrolase Family 5 protein	2327.52	1988.71	1.17036	0.0144532
			197520	Hemicellulose	GH5_30	Glycoside Hydrolase Family 5 protein	2804.11	3210.25	0.873485	0.00269
			31815	Hemicellulose	GH5_30	Glycoside Hydrolase Family 5 protein	19354	16536.5	1.17038	5.80078e-07
			39377	Hemicellulose	GH5_30	Glycoside Hydrolase Family 5 protein	66529.3	63987.2	1.03973	0.245053
			137790	Hemicellulose	GH5_30	Glycoside Hydrolase Family 5 protein	69769.6	60696.8	1.14948	8.89216e-06
			132445	Hemicellulose	GH5_7	Glycoside Hydrolase Family 5 protein	301.127	258.83	1.16342	0.0546117
			35300	Hemicellulose	GH5_7	Glycoside Hydrolase Family 5 protein	366.604	510.2	0.71855	1.21512e-07
			169742	Hemicellulose	GH5_7	Glycoside Hydrolase Family 5 protein	495.912	95.8158	5.17568	2.1252e-101
			152879	Hemicellulose	GH51	Glycoside Hydrolase Family 51 protein	289.593	276.723	1.04651	0.616026
			41385	Hemicellulose	GH51	Glycoside Hydrolase Family 51 protein	413.61	387.798	1.06656	0.395183
			186783	Hemicellulose	GH51	Glycoside Hydrolase Family 51 protein	3818.83	558.975	6.83184	0
			34668	Hemicellulose	GH53	Glycoside Hydrolase Family 53 protein	285.664	226.27	1.26249	0.00378793
			34519	Hemicellulose	GH53	Glycoside Hydrolase Family 53 protein	2915.18	690.978	4.21892	5.72238e-182
			44530	Hemicellulose	GH74-CBM1	Glycoside Hydrolase Family 74 / Carbohydrate-Binding Module Family 1 protein	150.425	78.1135	1.92573	3.10477e-09
			714676	Hemicellulose	GH79	Glycoside Hydrolase Family 79 protein	36.1767	27.9975	1.29214	0.240268
			72656	Hemicellulose	GH79	Glycoside Hydrolase Family 79 protein	148.245	246.772	0.600736	3.45749e-09
			207365	Hemicellulose	GH79	Glycoside Hydrolase Family 79 protein	210.492	209.133	1.0065	0.942102
			205938	Hemicellulose	GH79	Glycoside Hydrolase Family 79 protein	451.249	501.421	0.899939	0.125226
			64188	Hemicellulose	GH79	Glycoside Hydrolase Family 79 protein	1369.83	1638.58	0.835985	0.00030366
			36795	Hemicellulose	GH79	Glycoside Hydrolase Family 79 protein	17807.6	17819	0.999358	0.975294
			56639	Hemicellulose	GH88	Glycoside Hydrolase Family 88 protein	3960.12	2764.58	1.43245	1.32119e-24
			46367	Starch	CBM21	Carbohydrate-Binding Module Family 21 protein	6812.74	8200.74	0.830747	1.65855e-08
			361324	Starch	CBM21	Carbohydrate-Binding Module Family 21 protein	13780.2	23114.4	0.596175	4.85782e-64
			31552	Starch	GH13_1	Glycoside Hydrolase Family 13 protein	4948.6	842.122	5.87634	9.20995e-143
			259682	Starch	GH13_32	Glycoside Hydrolase Family 13 protein	330.918	507.976	0.651445	7.33026e-12
			193532	Starch	GH13_32-CBM20	Glycoside Hydrolase Family 13 / Carbohydrate-Binding Module Family 20 protein	649.412	466.337	1.39258	4.94226e-09
			34862	Starch	GH13_32-CBM20	Glycoside Hydrolase Family 13 / Carbohydrate-Binding Module Family 20 protein	2479.55	2232.08	1.11087	0.00939044
			37424	Starch	GH13_40	Glycoside Hydrolase Family 13 protein	1945.41	1688.52	1.15214	0.00055614
			211017	Starch	GH15	Glycoside Hydrolase Family 15 protein	2141.71	3112.2	0.688167	6.31233e-24
			189957	Starch	GH15-CBM20	Glycoside Hydrolase Family 15 / Carbohydrate-Binding Module Family 20 protein	954.039	744.747	1.28102	5.10238e-07
			623188	Starch	GH63	Glycoside Hydrolase Family 63 protein	3375.83	3040.33	1.11035	0.00490529

## Sheet: Table S11
Species	Genome assembly at JGI	Lifestyle	Filtered Protein ID at JGI	Pfam	MEROPS_id	Description	Normalized reads FH	Normalized reads MMN	Fold FH/MMN	padj
Paxillus involutus	v1.0	ECM	72240	PF00026	A01.UNA	Peptidase A01	8667.75	7545.09	1.14879	0.0332632
			75886	PF00026	A01.UPA	Peptidase A01	44.0099	59.0076	0.745834	0.123595
			98121	PF00026	A01.UPA	Peptidase A01	1779.83	2252.68	0.790092	0.000192676
			103915	PF00026	A01.UPA	Peptidase A01	1168.49	2806.82	0.416305	1.81842e-45
			105760	PF00026	A01.019	Peptidase A01	1102.57	427.188	2.58099	4.47586e-36
			106243	PF00026	A01.UPA	Peptidase A01	478.116	382.076	1.25136	0.125246
			107055	PF00026	A01.019	Peptidase A01	2439.32	178.187	13.6897	3.40773e-221
			152494	PF00026	A01.UPA	Peptidase A01	3692.8	4407.37	0.83787	0.0111883
			165539	PF00026	A01.UPA	Peptidase A01	1889.89	1875.99	1.00741	0.859734
			166219	PF00026	A01.018	Peptidase A01	24005	18581.5	1.29187	9.71718e-06
			167075	PF00026	A01.UPA	Peptidase A01	1958.07	3958.77	0.494616	2.66405e-32
			167076	PF00026	A01.UPA	Peptidase A01	4664.95	3318.07	1.40592	5.3644e-08
			169530	PF00026	A01.UPA	Peptidase A01	32342.7	7452.38	4.33991	8.23654e-141
			169881	PF00026	A01.UPA	Peptidase A01	9249.95	17150.5	0.53934	7.00764e-29
			169909	PF00026	A01.UNA	Peptidase A01	4442	4349.77	1.0212	0.876571
			180872	PF00026	A01.UPA	Peptidase A01	418.564	507.757	0.824339	0.0358919
			128888	PF01828	G01.002	Peptidase G01	2210.62	1334.88	1.65604	2.67815e-14
			74380	PF04389	M28.UPW	Peptidase M28	1214.2	1280.49	0.94823	0.693934
			119169	PF04389	M28.006	Peptidase M28	3238.46	2279.83	1.42048	2.4629e-06
			165580	PF04389	M28.006	Peptidase M28	3750.51	4212.46	0.890336	0.206924
			165939	PF04389	M28.UPW	Peptidase M28	18684.7	34649.5	0.539248	7.22061e-29
			17687	PF02128	M36.UPW	Peptidase M36	1189.07	799.254	1.48773	5.5706e-08
			6480	PF00450	S10.A47	Peptidase S10	2476.08	2339.4	1.05843	0.350452
			14266	PF00450	S10.UPW	Peptidase S10	79.1861	91.0362	0.869831	0.57656
			98906	PF00450	S10.008	Peptidase S10	23.4442	41.5336	0.564465	0.0141756
			117685	PF00450	S10.UPW	Peptidase S10	364.762	228.94	1.59326	0.000468972
			136623	PF00450	S10.UPW	Peptidase S10	926.705	635.269	1.45876	2.16093e-07
			166062	PF00450	S10.001	Peptidase S10	1516.92	1397.17	1.08571	0.18479
			166539	PF00450	S10.007	Peptidase S10	1241.58	1460.86	0.849895	0.0258908
			167613	PF00450	S10.001	Peptidase S10	2254.16	2905.73	0.775763	7.07093e-05
			169745	PF00450	S10.001	Peptidase S10	10134.5	6032.19	1.68006	1.02481e-18
			84997	PF05577	S28.004	Peptidase S28	233.013	177.8	1.31053	0.0216361
			164908	PF05577	S28.004	Peptidase S28	4638.56	3665.31	1.26553	0.000148083
			77045	PF00082,PF09286	S53.011	Peptidase S53	21084.4	8966.46	2.35148	8.61668e-46
			86027	PF00082,PF01483	S08.070	Peptidase S8	841.082	980.897	0.857462	0.0543693
			18477	PF00082,PF05922	S08.UPA	Peptidase S8	49098.1	46739.3	1.05047	0.915777
Suillus luteus	v1.0	ECM	8766	PF00026	A01.UPA	Peptidase A01	147.934	129.464	1.14266	0.360659
			9591	PF00026	A01.UPA	Peptidase A01	2375.68	4097.62	0.579771	4.90616e-72
			9592	PF00026	A01.UPA	Peptidase A01	842.703	602.602	1.39844	4.32825e-13
			18260	PF00026	A01.019	Peptidase A01	201.203	72.859	2.76153	1.25127e-23
			70422	PF00026	A01.UPA	Peptidase A01	2053.44	2280.05	0.90061	0.00366073
			70600	PF00026	A01.UPA	Peptidase A01	1140.35	584.542	1.95084	2.57121e-51
			82376	PF00026	A01.UPA	Peptidase A01	117.587	132.005	0.890776	0.398865
			83669	PF00026	A01.019	Peptidase A01	1084.24	1103.84	0.982243	0.842015
			90699	PF00026	A01.UPA	Peptidase A01	4037.73	4937.65	0.817743	1.19263e-12
			94861	PF00026	A01.UPA	Peptidase A01	1725.79	2066.77	0.835018	0.00537153
			115448	PF00026	A01.019	Peptidase A01	408.466	355.108	1.15026	0.0420011
			127891	PF00026	A01.019	Peptidase A01	251.809	300.704	0.837399	0.0463192
			761056	PF00026	A01.UPA	Peptidase A01	965.392	848.194	1.13817	0.00550768
			779519	PF00026	A01.UPA	Peptidase A01	4046.8	4783.57	0.845979	6.10575e-09
			797528	PF00026	A01.UPA	Peptidase A01	3637.87	4066.1	0.894682	0.00105801
			797568	PF00026	A01.UPA	Peptidase A01	1160.28	1887.2	0.614815	2.92024e-36
			797657	PF00026	A01.018	Peptidase A01	18879.1	23574.8	0.800818	1.18966e-13
			798777	PF00026	A01.UPA	Peptidase A01	38.2161	47.2636	0.808574	0.380576
			802798	PF00026	A01.UNA	Peptidase A01	5108.05	5221.29	0.978312	0.585421
			802799	PF00026	A01.UPA	Peptidase A01	2759.28	3118.21	0.884893	0.000137635
			805322	PF00026	A01.UNA	Peptidase A01	4811.18	2652.37	1.81392	1.58959e-97
			805712	PF00026	A01.UNA	Peptidase A01	2235.68	2622.86	0.852383	1.21891e-06
			806841	PF00026	A01.019	Peptidase A01	1416.76	1890.07	0.749582	1.38583e-15
			808697	PF00026	A01.UPA	Peptidase A01	474.917	456.454	1.04045	0.714409
			809940	PF00026	A01.019	Peptidase A01	6126.19	5344.01	1.14636	2.72724e-07
			812248	PF00026	A01.019	Peptidase A01	384.858	341.906	1.12563	0.1441
			813502	PF00026	A01.019	Peptidase A01	9646.69	6787.38	1.42127	4.40947e-39
			800275	PF01650	C13.005	Peptidase C13	1148.22	1260.53	0.910906	0.0298793
			18807	PF00883	M17.001	Peptidase M17	336.22	401.161	0.838118	0.0224701
			804717	PF04389	M28.UPW	Peptidase M28	2793.06	3361.68	0.830853	2.59598e-08
			806088	PF04389	M28.UPW	Peptidase M28	608.061	740.625	0.82101	8.98854e-05
			808854	PF04389	M28.006	Peptidase M28	4996.75	4424.9	1.12923	0.00726202
			808855	PF04389	M28.006	Peptidase M28	437.237	440.703	0.992136	0.996847
			89980	PF02128,PF07504	M36.001	Peptidase M36	88598.4	99264.5	0.892549	0.0185259
			798682	PF09471	M64.UPW	Peptidase M64	1023.64	1099.93	0.930641	0.114639
			15306	PF00450	S10.UPW	Peptidase S10	125.377	126.647	0.989972	0.954489
			88000	PF00450	S10.007	Peptidase S10	1247.46	1727.85	0.721974	2.34286e-19
			89425	PF00450	S10.001	Peptidase S10	4624.07	4599.1	1.00543	0.795863
			91159	PF00450	S10.UPW	Peptidase S10	1459.9	676.293	2.15867	1.38365e-76
			415463	PF00450	S10.UPW	Peptidase S10	897.087	845.519	1.06099	0.331701
			755127	PF00450	S10.001	Peptidase S10	321.832	140.187	2.29574	1.18951e-25
			802422	PF00450	S10.A47	Peptidase S10	2664.91	5232.71	0.509279	7.40459e-80
			810526	PF00450	S10.001	Peptidase S10	4881.47	6835.8	0.714103	3.49219e-37
			7693	PF05577	S28.004	Peptidase S28	76.6651	69.4733	1.10352	0.657814
			150304	PF05577	S28.UPW	Peptidase S28	1575.58	1703.31	0.92501	0.0646499
			429370	PF05577	S28.004	Peptidase S28	271.026	212.98	1.27254	0.00450125
			429501	PF05577	S28.004	Peptidase S28	98.4674	103.51	0.951281	0.854032
			797364	PF05577	S28.004	Peptidase S28	4177.99	3720.59	1.12294	0.000191745
			801013	PF00082,PF09286	S53.UPW	Peptidase S53	149.74	67.6829	2.21238	4.26129e-12
			806740	PF00082,PF09286	S53.011	Peptidase S53	9842.82	10396.3	0.946761	0.195982
			802555	PF00082,PF01483	S08.070	Peptidase S8	3329.16	4552.86	0.731223	2.28641e-28
			806762	PF00082,PF05922	S08.UPA	Peptidase S8	24813.9	33513	0.740427	9.50229e-31
			801351	PF00326	S09.012	Peptidase S9	7714.63	8464.2	0.911442	0.000829481
Hydnomerulius pinastri	v2.0	BR	27827	PF00026	A01.UPA	Peptidase A01	3774.16	18402	0.205095	0
			30669	PF00026	A01.UPA	Peptidase A01	124.718	104.066	1.19845	0.159565
			30879	PF00026	A01.UPA	Peptidase A01	133.365	329.248	0.405061	2.90079e-26
			31256	PF00026	A01.UPA	Peptidase A01	157.005	322.496	0.486842	8.04873e-18
			32639	PF00026	A01.UPA	Peptidase A01	5713.68	5571.7	1.02548	0.539867
			85774	PF00026	A01.UPA	Peptidase A01	43.7663	97.8752	0.447165	7.72653e-08
			86415	PF00026	A01.019	Peptidase A01	1098.8	1092.51	1.00575	1
			87296	PF00026	A01.019	Peptidase A01	32.8105	44.547	0.736537	0.130816
			87557	PF00026	A01.019	Peptidase A01	123.162	158.654	0.776296	0.0133795
			89851	PF00026	A01.UPA	Peptidase A01	122.366	83.4777	1.46585	0.00412556
			92725	PF00026	A01.UPA	Peptidase A01	462.503	495.881	0.932691	0.3714
			93865	PF00026	A01.UPA	Peptidase A01	9073.48	9109.06	0.996094	0.993182
			94748	PF00026	A01.UPA	Peptidase A01	40.1318	53.7562	0.746551	0.167876
			98543	PF00026	A01.UPA	Peptidase A01	170.606	128.565	1.327	0.00724445
			110424	PF00026	A01.019	Peptidase A01	177.399	170.543	1.0402	0.771226
			111003	PF00026	A01.UPA	Peptidase A01	1615.61	3098.94	0.521341	3.36348e-57
			113882	PF00026	A01.UNA	Peptidase A01	1286.95	3861.9	0.333242	6.39677e-160
			131498	PF00026	A01.UPA	Peptidase A01	7609.52	10926.5	0.696429	1.75695e-15
			144018	PF00026	A01.018	Peptidase A01	24234.5	28932.4	0.837626	1.21054e-05
			148566	PF00026	A01.UPA	Peptidase A01	66.9243	118.643	0.564082	7.63632e-06
			176370	PF00026	A01.UNA	Peptidase A01	4296.5	3153.33	1.36253	5.29077e-13
			184012	PF00026	A01.UNA	Peptidase A01	1677.63	1025.06	1.63662	3.2243e-21
			96436	PF01650	C13.005	Peptidase C13	469.604	445.091	1.05507	0.531165
			103166	PF01650	C13.005	Peptidase C13	494.618	423.917	1.16678	0.0178801
			83658	PF01828	G01.002	Peptidase G01	285.892	469.829	0.608503	6.55091e-13
			112847	PF04389	M28.006	Peptidase M28	2853.69	2636.67	1.08231	0.0617795
			144829	PF04389	M28.UPW	Peptidase M28	1084.86	1157.97	0.936863	0.252591
			127002	PF02128,PF07504	M36.UPW	Peptidase M36	65547.5	40146.1	1.63272	6.65582e-21
			30269	PF09471	M64.UPW	Peptidase M64	484.483	592.683	0.817441	0.00096859
			28162	PF00450	S10.008	Peptidase S10	944.805	188.928	5.00089	5.53637e-140
			35782	PF00450	S10.001	Peptidase S10	1582.52	1563.92	1.0119	0.694807
			90311	PF00450	S10.001	Peptidase S10	1403.28	1010.37	1.38888	3.77051e-10
			100080	PF00450	S10.UPW	Peptidase S10	155.96	205.9	0.757457	0.0056193
			104447	PF00450	S10.007	Peptidase S10	1607.57	1545.07	1.04045	0.490747
			111405	PF00450	S10.008	Peptidase S10	507.362	677.198	0.749209	9.88993e-07
			115872	PF00450	S10.001	Peptidase S10	4649	6875	0.676218	3.2845e-27
			118758	PF00450	S10.A47	Peptidase S10	8123.09	16760	0.484672	1.22163e-96
			99441	PF05577	S28.004	Peptidase S28	866.976	694.202	1.24888	3.21265e-05
			102633	PF05577	S28.004	Peptidase S28	326.926	686.857	0.475974	1.70411e-33
			141516	PF05577	S28.004	Peptidase S28	254.021	243.346	1.04387	0.702539
			87640	PF00082,PF09286	S53.011	Peptidase S53	11595.5	4963.33	2.33624	5.60214e-63
			166913	PF00082,PF09286	S53.011	Peptidase S53	779.696	390.591	1.9962	3.44237e-32
			174767	PF00082,PF09286	S53.011	Peptidase S53	215.729	2746.9	0.0785353	0
			187022	PF00082,PF09286	S53.011	Peptidase S53	123.321	153.601	0.802864	0.0442953
			79892	PF00082,PF01483	S08.070	Peptidase S8	2115.2	3210.47	0.658843	1.3184e-25
			112010	PF00326	S09.012	Peptidase S9	5513.53	5226.44	1.05493	0.145634
Coniophora puteana	v1.0	BR	43975	PF00026	A01.019	Peptidase A01	31687.2	4125.36	7.68106	0
			50680	PF00026	A01.UNA	Peptidase A01	3915.44	5473.21	0.715383	6.21542e-08
			78571	PF00026	A01.UNA	Peptidase A01	23771.9	13881.7	1.71246	1.44547e-22
			81421	PF00026	A01.UPA	Peptidase A01	5262.67	7863.82	0.669226	3.59006e-18
			83398	PF00026	A01.UPA	Peptidase A01	6125.82	12094.7	0.506487	3.89089e-52
			83563	PF00026	A01.UPA	Peptidase A01	7561.5	13205.2	0.572615	1.19034e-36
			84820	PF00026	A01.018	Peptidase A01	47458.9	61211.7	0.775323	4.04873e-09
			94192	PF00026	A01.UPA	Peptidase A01	379.249	929.313	0.408097	2.79522e-45
			99352	PF00026	A01.UPA	Peptidase A01	326.653	303.302	1.07699	0.410593
			109605	PF00026	A01.019	Peptidase A01	869.297	348.571	2.49389	1.59494e-46
			110698	PF00026	A01.UPA	Peptidase A01	3041.73	5040.46	0.603463	1.50836e-26
			113546	PF00026	A01.UPA	Peptidase A01	2667.05	24108.9	0.110625	0
			118501	PF00026	A01.UPA	Peptidase A01	1621.39	1776.1	0.912893	0.2218
			118600	PF00026	A01.019	Peptidase A01	10508.9	4682.29	2.24439	1.91315e-37
			119288	PF00026	A01.UPA	Peptidase A01	144.186	92.4778	1.55914	0.000203843
			125712	PF00026	A01.019	Peptidase A01	170.697	200.93	0.849538	0.114515
			125715	PF00026	A01.019	Peptidase A01	934.967	1268.46	0.737086	8.90043e-08
			126245	PF00026	A01.UPA	Peptidase A01	206.673	230.028	0.898469	0.323195
			130472	PF00026	A01.UPA	Peptidase A01	6984.9	5415.62	1.28977	7.24314e-08
			132926	PF00026	A01.UNA	Peptidase A01	10779.9	8728.4	1.23504	4.31406e-06
			137243	PF00026	A01.UPA	Peptidase A01	995.021	2577.38	0.386059	3.72445e-65
			138087	PF00026	A01.019	Peptidase A01	267.982	217.939	1.22962	0.0202827
			138443	PF00026	A01.UPA	Peptidase A01	7775.17	11550.6	0.673138	3.24855e-19
			140450	PF00026	A01.UPA	Peptidase A01	2156.41	4264.58	0.505656	3.19248e-36
			142107	PF00026	A01.019	Peptidase A01	912.336	1035.14	0.881369	0.231354
			144721	PF00026	A01.UPA	Peptidase A01	272.302	1860.99	0.146321	5.14846e-146
			148078	PF00026	A01.UPA	Peptidase A01	1751.74	971.187	1.80371	8.00807e-19
			148126	PF00026	A01.UPA	Peptidase A01	627.529	653.291	0.960565	0.588369
			160863	PF00026	A01.UPA	Peptidase A01	15.0235	29.0126	0.517826	0.0303701
			160894	PF00026	A01.UNA	Peptidase A01	79.2182	114.203	0.693664	0.0071772
			166168	PF00026	A01.019	Peptidase A01	44.2745	28.6329	1.54628	0.133888
			166898	PF00026	A01.UPA	Peptidase A01	1616.78	1126.8	1.43484	2.66822e-10
			168138	PF00026	A01.019	Peptidase A01	620.573	418.259	1.48371	6.77891e-09
			108689	PF01650	C13.005	Peptidase C13	1163.91	944.161	1.23275	0.000355011
			43726	PF01828	G01.UPW	Peptidase G01	180.807	181.423	0.996604	0.997339
			44784	PF01828	G01.002	Peptidase G01	287.266	347.093	0.827633	0.131893
			51478	PF01828	G01.002	Peptidase G01	6777.72	96.6674	70.1137	0
			54957	PF01828	G01.002	Peptidase G01	2512.6	469.175	5.35536	2.04699e-205
			102323	PF01828	G01.002	Peptidase G01	236.653	205.111	1.15378	0.155647
			114013	PF01828	G01.002	Peptidase G01	327.268	273.604	1.19614	0.13632
			116513	PF01828	G01.UPW	Peptidase G01	24.324	44.0758	0.551869	0.00788897
			116544	PF01828	G01.UPW	Peptidase G01	76.8107	78.7631	0.975212	0.975194
			122315	PF01828	G01.002	Peptidase G01	2044.08	968.177	2.11127	6.3038e-47
			122337	PF01828	G01.002	Peptidase G01	1810.37	1305.76	1.38645	2.64523e-05
			125822	PF01828	G01.002	Peptidase G01	1352.16	354.233	3.81715	8.3095e-110
			152779	PF01828	G01.002	Peptidase G01	153284	28169.4	5.44149	0
			155502	PF01828	G01.002	Peptidase G01	700.486	685.022	1.02258	0.759078
			161886	PF01828	G01.UPW	Peptidase G01	36.1614	58.2524	0.620771	0.0162078
			165495	PF01828	G01.002	Peptidase G01	740.04	2166.67	0.341556	9.50208e-30
			159827	PF00814	M22.005	Peptidase M22	806.525	856.123	0.942067	0.479123
			106747	PF04389	M28.006	Peptidase M28	5140.76	3743.16	1.37337	2.95092e-12
			114315	PF04389	M28.006	Peptidase M28	4143.03	4773.82	0.867866	0.0841104
			114319	PF04389	M28.006	Peptidase M28	1417.31	777.122	1.8238	2.38116e-27
			155772	PF04389	M28.006	Peptidase M28	6128.95	4513.58	1.35789	6.99746e-11
			169679	PF04389	M28.UPW	Peptidase M28	1930.76	2906.46	0.664299	7.51858e-17
			160018	PF02128	M36.UPW	Peptidase M36	79.4999	69.2662	1.14774	0.404629
			92256	PF02128,PF07504	M36.UPW	Peptidase M36	58795.7	62154.9	0.945954	0.32316
			170062	PF02128,PF07504	M36.UPW	Peptidase M36	3821.5	1864.18	2.04996	5.44582e-49
			147066	PF02163	M50.UPA	Peptidase M50	1095.07	1098.31	0.99705	0.907566
			124060	PF09471	M64.UPW	Peptidase M64	4014.26	4528.55	0.886434	0.0122902
			58752	PF00450	S10.008	Peptidase S10	3614.73	1161.63	3.11177	1.09597e-115
			85714	PF00450	S10.001	Peptidase S10	1145.67	835.844	1.37068	2.84946e-08
			126951	PF00450	S10.A47	Peptidase S10	6386.8	5031.07	1.26947	3.20402e-07
			130798	PF00450	S10.007	Peptidase S10	3024.82	3403.43	0.888756	0.0176756
			132668	PF00450	S10.001	Peptidase S10	339.264	405.748	0.836143	0.0598403
			132686	PF00450	S10.001	Peptidase S10	3532.42	2021.93	1.74705	8.22604e-32
			166338	PF00450	S10.008	Peptidase S10	3084.47	473.837	6.50955	2.58261e-258
			83248	PF05577	S28.004	Peptidase S28	15619.6	4856.63	3.21615	2.76129e-147
			133014	PF05577	S28.UPW	Peptidase S28	899.828	845.488	1.06427	0.27455
			138144	PF05577	S28.UPW	Peptidase S28	1844.01	2874.43	0.641521	7.9027e-19
			144086	PF05577	S28.004	Peptidase S28	2657.98	2359.28	1.12661	0.0315248
			155499	PF05577	S28.004	Peptidase S28	1152.31	1951.36	0.590519	1.67759e-24
			64217	PF00082,PF09286	S53.UPW	Peptidase S53	13390.8	1774.41	7.54664	1.65654e-145
			64393	PF00082,PF09286	S53.UPW	Peptidase S53	143.794	160.9	0.893682	0.42524
			84967	PF00082,PF09286	S53.UPW	Peptidase S53	7806.69	10145.1	0.769505	4.91369e-09
			86079	PF00082,PF09286	S53.UPW	Peptidase S53	3421.73	8301.06	0.412203	1.56757e-84
			87230	PF00082,PF09286	S53.UPW	Peptidase S53	1201.87	1131.35	1.06233	0.350734
			105544	PF00082,PF09286	S53.011	Peptidase S53	6893.56	1057.44	6.51908	1.04635e-130
			113847	PF00082,PF09286	S53.UPW	Peptidase S53	1768.87	11005.6	0.160725	0
			123071	PF00082,PF09286	S53.011	Peptidase S53	730.375	699.284	1.04446	0.577313
			131138	PF00082,PF09286	S53.UPW	Peptidase S53	2428.67	2307.39	1.05256	0.324416
			131341	PF00082,PF09286	S53.UPW	Peptidase S53	3836.63	2904.85	1.32077	4.3686e-09
			139844	PF00082,PF09286	S53.UPW	Peptidase S53	50.9348	66.1266	0.770262	0.151598
			146770	PF00082,PF09286	S53.UPW	Peptidase S53	2670.08	1842.74	1.44897	1.1334e-11
			158303	PF00082,PF09286	S53.UPW	Peptidase S53	510.25	579.247	0.880884	0.0925335
			158494	PF00082,PF09286	S53.UPW	Peptidase S53	83.0712	217.234	0.382405	3.72072e-19
			82713	PF00082,PF05922	S08.UPA	Peptidase S8	30235.4	37056.2	0.815933	8.854e-06
Serpula lacrymans	v2.0	BR	1055676	PF00026	A01.UPA	Peptidase A01	9175.56	8637.68	1.06227	0.170588
			1056979	PF00026	A01.019	Peptidase A01	5706.04	6569.22	0.868603	0.00526081
			1058075	PF00026	A01.UPA	Peptidase A01	2672.1	3511.6	0.760935	8.30267e-14
			1069449	PF00026	A01.019	Peptidase A01	69505.2	3598.71	19.3139	0
			1081595	PF00026	A01.018	Peptidase A01	25416	26373.1	0.96371	0.245325
			1086084	PF00026	A01.UPA	Peptidase A01	296.421	283.121	1.04698	0.577755
			1088488	PF00026	A01.UNA	Peptidase A01	331.698	292.661	1.13339	0.125749
			1089405	PF00026	A01.UPA	Peptidase A01	846.369	419.621	2.01699	4.80193e-38
			1096108	PF00026	A01.UPA	Peptidase A01	110.465	113.759	0.971045	1
			1123992	PF00026	A01.UPA	Peptidase A01	508.301	2600.29	0.195479	3.03281e-297
			1130326	PF00026	A01.UPA	Peptidase A01	10523.8	13923.9	0.755806	1.11466e-11
			1143572	PF00026	A01.019	Peptidase A01	4610.53	2488.74	1.85255	1.38419e-19
			1153429	PF00026	A01.UPA	Peptidase A01	13.0181	30.7809	0.422927	0.000730934
			1155606	PF00026	A01.UPA	Peptidase A01	1998.23	3996.29	0.500022	1.30398e-85
			1156884	PF00026	A01.UPA	Peptidase A01	3174.69	2625.65	1.20911	6.32258e-07
			1157961	PF00026	A01.UPA	Peptidase A01	432.234	349.964	1.23508	0.00299192
			1188072	PF00026	A01.UPA	Peptidase A01	13681.3	13520.1	1.01192	0.922783
			1188713	PF00026	A01.UPA	Peptidase A01	2073.13	4905.83	0.422584	5.29813e-134
			1194118	PF00026	A01.UPA	Peptidase A01	2254.99	7716.09	0.292245	1.0054e-144
			1206090	PF00026	A01.UPA	Peptidase A01	104.943	95.6325	1.09735	0.490294
			1095246	PF00246	M14.UNA	Peptidase M14	921.772	883.893	1.04285	0.494579
			1154744	PF01546,PF07687	M20.UNA	Peptidase M20	1640.67	1217.77	1.34727	6.12675e-12
			1089835	PF04389	M28.UPE	Peptidase M28	1535.37	1860.97	0.825037	1.26591e-06
			1215171	PF04389	M28.006	Peptidase M28	2969.69	2967.9	1.0006	0.83955
			362344	PF02128,PF07504	M36.001	Peptidase M36	29330	25293.1	1.1596	2.45386e-06
			413693	PF00450	S10.001	Peptidase S10	984.22	693.821	1.41855	1.45673e-12
			1057475	PF00450	S10.008	Peptidase S10	9256.92	968.654	9.55648	0
			1081145	PF00450	S10.UPW	Peptidase S10	761.514	482.877	1.57704	4.25152e-18
			1082720	PF00450	S10.008	Peptidase S10	1275.64	2087.59	0.611057	1.667e-34
			1087896	PF00450	S10.001	Peptidase S10	2285.08	1625.85	1.40546	4.47121e-11
			1093795	PF00450	S10.A47	Peptidase S10	5153.08	6048.66	0.851936	1.09672e-06
			1157953	PF00450	S10.001	Peptidase S10	402.39	268.981	1.49598	7.08456e-09
			1171206	PF00450	S10.008	Peptidase S10	3440.11	6637.49	0.518285	1.47952e-87
			1180452	PF00450	S10.001	Peptidase S10	4215	6149.66	0.685403	1.30233e-30
			1092720	PF05577	S28.UPW	Peptidase S28	1865.8	1770.09	1.05407	0.208724
			1181577	PF05577	S28.004	Peptidase S28	2061.24	1921.84	1.07253	0.102443
			1081764	PF00082,PF09286	S53.UPW	Peptidase S53	4119.88	767.671	5.36672	0
			1165816	PF00082,PF09286	S53.011	Peptidase S53	17799.2	21900.6	0.812726	2.59799e-06
			1184386	PF00082,PF09286	S53.011	Peptidase S53	2704.62	304.555	8.88057	3.42452e-151
			1184395	PF00082,PF09286	S53.011	Peptidase S53	236.99	329.337	0.719598	2.2835e-05
			1201474	PF00082,PF09286	S53.011	Peptidase S53	653.971	787.598	0.830336	0.000249907
			1201491	PF00082,PF09286	S53.011	Peptidase S53	6207.32	7773.81	0.798491	5.84845e-08
			1086667	PF00082,PF01483	S08.070	Peptidase S8	1602.52	1451.55	1.104	0.0164044
			1056717	PF00082,PF05922	S08.UPA	Peptidase S8	27761.3	34008	0.816315	3.31733e-08
Piloderma croceum	v1.0	ECM	7121	PF00026	A01.UPA	Peptidase A01	74.8005	91.7439	0.815319	0.223441
			7305	PF00026	A01.UPA	Peptidase A01	142.845	83.9553	1.70144	0.000119627
			8583	PF00026	A01.019	Peptidase A01	1293.91	1383.29	0.935384	0.271211
			10795	PF00026	A01.UPA	Peptidase A01	1984.45	1605.6	1.23595	1.12143e-06
			13285	PF00026	A01.019	Peptidase A01	690.421	876.657	0.787561	1.22384e-05
			14642	PF00026	A01.UPA	Peptidase A01	1477.07	836.471	1.76583	2.26915e-33
			60964	PF00026	A01.UPA	Peptidase A01	1139.65	883.982	1.28922	7.92258e-07
			69108	PF00026	A01.UPA	Peptidase A01	6129.21	3894.67	1.57374	1.73988e-36
			78455	PF00026	A01.019	Peptidase A01	278.671	341.435	0.816176	0.113888
			83534	PF00026	A01.UPA	Peptidase A01	529.091	728.951	0.725825	1.36504e-07
			372853	PF00026	A01.UNA	Peptidase A01	1799.25	1548.72	1.16177	0.00174903
			430127	PF00026	A01.017	Peptidase A01	249.397	318.907	0.782036	0.00619633
			722010	PF00026	A01.UPA	Peptidase A01	1918.82	1250.13	1.53489	1.98921e-22
			736436	PF00026	A01.UNA	Peptidase A01	692.156	392.166	1.76496	9.54668e-21
			787222	PF00026	A01.019	Peptidase A01	504.546	661.433	0.762808	1.84319e-05
			809862	PF00026	A01.UPA	Peptidase A01	207.532	191.882	1.08156	0.527262
			811274	PF00026	A01.UPA	Peptidase A01	4171.66	3436.18	1.21404	3.16762e-07
			811328	PF00026	A01.018	Peptidase A01	15119.9	13017.2	1.16153	2.33668e-05
			813339	PF00026	A01.UNA	Peptidase A01	5745.89	4171.01	1.37758	2.35538e-16
			813999	PF00026	A01.UPA	Peptidase A01	15372.4	7513.28	2.04603	4.25634e-80
			819250	PF00026	A01.UPA	Peptidase A01	703.161	486.137	1.44643	4.74831e-10
			819851	PF00026	A01.081	Peptidase A01	128.073	155.112	0.825678	0.166535
			820438	PF00026	A01.019	Peptidase A01	1280	1324.08	0.966706	0.673282
			821935	PF00026	A01.019	Peptidase A01	10053.9	7090.12	1.41802	1.45994e-17
			822588	PF00026	A01.UPA	Peptidase A01	2382.69	2207.74	1.07924	0.121406
			823468	PF00026	A01.UNA	Peptidase A01	7753.34	1373.36	5.64551	0
			823945	PF00026	A01.UPA	Peptidase A01	8013.23	4417.76	1.81387	5.75396e-65
			826944	PF00026	A01.019	Peptidase A01	8925.41	6826.88	1.30739	2.09172e-11
			829133	PF00026	A01.019	Peptidase A01	2758.99	2873.7	0.960082	0.405983
			830107	PF00026	A01.UPW	Peptidase A01	2798.33	1742.59	1.60584	3.15515e-23
			810976	PF01650	C13.005	Peptidase C13	964.697	992.545	0.971943	0.781781
			187745	PF04389	M28.006	Peptidase M28	3170.64	3625.47	0.874545	0.00116085
			814639	PF04389	M28.006	Peptidase M28	1724.18	1743.42	0.988963	0.923809
			825388	PF04389	M28.UPE	Peptidase M28	933.096	1047.91	0.890434	0.0412851
			814533	PF02128,PF07504	M36.UPW	Peptidase M36	14758.7	14781.1	0.998486	0.999308
			825840	PF02163	M50.UPB	Peptidase M50	1642.83	1158.6	1.41794	2.10764e-14
			10539	PF00450	S10.A47	Peptidase S10	3923.22	3973.03	0.987463	0.849479
			70226	PF00450	S10.008	Peptidase S10	34.5956	40.7579	0.848806	0.605964
			81931	PF00450	S10.008	Peptidase S10	3269.89	2362.78	1.38392	2.48519e-14
			186958	PF00450	S10.A47	Peptidase S10	1575.83	3373.34	0.467143	1.41557e-78
			607714	PF00450	S10.UPW	Peptidase S10	3462.18	3009.66	1.15036	0.000663259
			784713	PF00450	S10.008	Peptidase S10	3544.44	3534.94	1.00269	1
			818976	PF00450	S10.001	Peptidase S10	1146.8	956.125	1.19942	0.000442473
			820643	PF00450	S10.001	Peptidase S10	6254.79	5295.67	1.18111	1.08563e-05
			821215	PF00450	S10.001	Peptidase S10	1856.96	1651.36	1.1245	0.0224179
			823685	PF00450	S10.A47	Peptidase S10	1722.82	995.95	1.72983	8.89458e-29
			826435	PF00450	S10.007	Peptidase S10	2064.04	1678.3	1.22984	5.73087e-06
			826709	PF00450	S10.A47	Peptidase S10	1001.98	3930.16	0.254946	3.35927e-82
			59170	PF05577	S28.004	Peptidase S28	94.7032	82.5252	1.14757	0.46475
			769181	PF05577	S28.UPW	Peptidase S28	1309.18	1135.63	1.15283	0.00585541
			13235	PF00082,PF09286	S53.011	Peptidase S53	57.5695	30.3947	1.89406	0.00197296
			62783	PF00082,PF09286	S53.UPW	Peptidase S53	11284.4	11155.6	1.01155	0.85763
			652011	PF00082,PF09286	S53.010	Peptidase S53	463.973	1232.61	0.376416	1.53581e-28
			813914	PF00082,PF09286	S53.010	Peptidase S53	168.745	251.23	0.671675	1.56031e-05
			814248	PF00082,PF09286	S53.010	Peptidase S53	244.414	140.852	1.73526	4.86845e-09
			830120	PF00082,PF09286	S53.011	Peptidase S53	365.643	825.524	0.442922	8.49848e-42
			14798	PF00082	S08.055	Peptidase S8	0	0	NA*	NA
			823256	PF00082,PF01483	S08.070	Peptidase S8	2623.41	2076.34	1.26348	2.15242e-08
			820289	PF00082,PF05922	S08.UPA	Peptidase S8	15195.6	13959.1	1.08857	0.0227389
Laccaria cicolor	v2.0	ECM	191659	PF00026	A01.019	Peptidase A01	1542.25	3258.43	0.473311	2.97482e-46
			191892	PF00026	A01.019	Peptidase A01	81.0704	146.678	0.552709	1.08208e-05
			250557	PF00026	A01.019	Peptidase A01	170.481	142.378	1.19738	0.145377
			292883	PF00026	A01.UPA	Peptidase A01	2758.83	3603.94	0.765504	3.39191e-07
			292906	PF00026	A01.018	Peptidase A01	16321.9	16115.5	1.01281	0.723386
			297279	PF00026	A01.UPA	Peptidase A01	1802.84	2611.91	0.69024	2.29047e-11
			302848	PF00026	A01.UPA	Peptidase A01	332.815	564.381	0.589699	8.95121e-12
			309101	PF00026	A01.UNA	Peptidase A01	6417.32	6256.71	1.02567	0.842382
			310997	PF00026	A01.UNA	Peptidase A01	88.3511	153.513	0.575528	1.70702e-05
			314168	PF00026	A01.UNA	Peptidase A01	2130.37	1697.23	1.2552	9.75888e-05
			321341	PF00026	A01.019	Peptidase A01	0.564937	0.450404	1.25429	1
			324403	PF00026	A01.UPA	Peptidase A01	139.718	201.616	0.692991	0.00646445
			327486	PF00026	A01.UNA	Peptidase A01	58.6686	93.7168	0.62602	0.00505459
			448070	PF00026	A01.UPA	Peptidase A01	97.6765	75.9479	1.2861	0.190214
			455242	PF00026	A01.UNA	Peptidase A01	1135.17	2182.05	0.520228	7.60649e-36
			462064	PF00026	A01.UNA	Peptidase A01	144.952	134.567	1.07718	0.701882
			602060	PF00026	A01.UNA	Peptidase A01	3679.59	2609.45	1.4101	3.78083e-12
			608373	PF00026	A01.019	Peptidase A01	378.594	454.102	0.83372	0.0369672
			682510	PF00026	A01.UPW	Peptidase A01	2804.85	2746.16	1.02137	0.852613
			631723	PF01650	C13.005	Peptidase C13	659.925	502.251	1.31394	0.000261625
			624614	PF00656	C14.UPB	Peptidase C14	1498.48	2032.11	0.737402	1.33645e-08
			304786	PF00246	M14.UNA	Peptidase M14	2401.44	1483.33	1.61896	2.89591e-19
			472081	PF04389	M28.UPE	Peptidase M28	3659.21	3570.05	1.02497	0.730999
			578286	PF04389	M28.UPE	Peptidase M28	225.073	245.074	0.918387	0.33965
			681667	PF04389	M28.UPE	Peptidase M28	110.45	142.317	0.776088	0.0671851
			684056	PF04389	M28.UPW	Peptidase M28	648.031	538.348	1.20374	0.00815934
			459136	PF02128	M36.001	Peptidase M36	1913.77	1941.06	0.98594	1
			514687	PF02128	M36.001	Peptidase M36	1392.19	1563.75	0.890291	0.0676375
			635228	PF02128	M36.001	Peptidase M36	878.024	901.908	0.973519	0.671187
			442700	PF02128,PF03413	M36.001	Peptidase M36	293.083	267.824	1.09431	0.565897
			687148	PF02128,PF03413	M36.001	Peptidase M36	571.611	541.303	1.05599	0.558695
			637700	PF02128,PF07504	M36.001	Peptidase M36	14457.4	11273.7	1.2824	4.71824e-08
			445852	PF05572	M43.008	Peptidase M43	205.016	168.425	1.21726	0.125928
			473056	PF05572	M43.008	Peptidase M43	77265.9	53011.5	1.45753	1.21158e-05
			709984	PF05572	M43.008	Peptidase M43	23.949	47.6959	0.50212	0.00122948
			453183	PF02163	M50.UPB	Peptidase M50	708.888	726.034	0.976384	0.852114
			704652	PF09471	M64.UPW	Peptidase M64	793.235	665.729	1.19153	0.0186845
			252730	PF00450	S10.008	Peptidase S10	5.3413	5.09753	1.04782	1
			295014	PF00450	S10.001	Peptidase S10	1189.08	1238.39	0.960188	0.84266
			310502	PF00450	S10.008	Peptidase S10	315.154	178.401	1.76654	6.91412e-10
			609683	PF00450	S10.UPW	Peptidase S10	1806	1751.96	1.03085	0.656896
			667508	PF00450	S10.007	Peptidase S10	2074.64	2206	0.940454	0.514227
			383161	PF05577	S28.004	Peptidase S28	9077.01	5790.29	1.56763	1.39808e-12
			685146	PF05577	S28.004	Peptidase S28	115.618	109.087	1.05987	0.996162
			477836	PF00082,PF09286	S53.011	Peptidase S53	243.719	410.046	0.594371	1.05956e-11
			481040	PF00082,PF09286	S53.011	Peptidase S53	81.0562	114.892	0.705499	0.00760951
			637307	PF00082,PF09286	S53.010	Peptidase S53	431.016	491.507	0.876927	0.112032
			697160	PF00082,PF09286	S53.010	Peptidase S53	419.121	440.3	0.951899	0.515929
			248825	PF00082,PF01483	S08.070	Peptidase S8	2482.72	2558.42	0.970413	0.884473
			322240	PF00082,PF01483	S08.070	Peptidase S8	2778.75	2647.46	1.04959	0.3287
			232257	PF00082,PF02225,PF06280	S08.139	Peptidase S8	527.558	718.355	0.734398	3.91341e-05
			396035	PF00082,PF05922	S08.UPA	Peptidase S8	26037.7	29232.7	0.890704	0.0650814
			594387	PF00326	S09.UPW	Peptidase S9	56.0269	52.1894	1.07353	0.803194
Hebeloma cylindrosporium	v2.0	ECM	18357	PF00026	A01.UNA	Peptidase A01	444.601	439.161	1.01239	0.901781
			24631	PF00026	A01.UPA	Peptidase A01	15226.1	17771.2	0.856784	0.000437197
			64631	PF00026	A01.018	Peptidase A01	13498.9	16969.6	0.795475	2.52862e-07
			65891	PF00026	A01.UPA	Peptidase A01	407.937	717.19	0.568798	4.81104e-20
			278594	PF00026	A01.UNA	Peptidase A01	593.517	753.025	0.788177	8.18575e-05
			363610	PF00026	A01.UPA	Peptidase A01	42.6637	92.5193	0.461133	5.67752e-07
			439126	PF00026	A01.019	Peptidase A01	2920.39	6273	0.465549	1.99438e-79
			441263	PF00026	A01.UPA	Peptidase A01	5551.86	4407.57	1.25962	1.02312e-06
			443706	PF00026	A01.UPW	Peptidase A01	1637.66	1768.79	0.925867	0.145141
			444096	PF00026	A01.UNA	Peptidase A01	7926.02	8797.13	0.900978	0.0175553
			446879	PF00026	A01.077	Peptidase A01	16307.7	28996.8	0.562395	2.10068e-42
			447551	PF00026	A01.UPW	Peptidase A01	417.191	262.164	1.59134	6.31185e-10
			449600	PF00026	A01.UNA	Peptidase A01	742.522	993.386	0.747466	2.44369e-05
			31151	PF01650	C13.005	Peptidase C13	848.379	894.13	0.948831	0.47838
			447732	PF00246	M14.UNA	Peptidase M14	5935.12	3457.69	1.7165	1.79188e-40
			17944	PF04389	M28.UPE	Peptidase M28	18.3989	24.2965	0.757266	0.408302
			61037	PF04389	M28.UPW	Peptidase M28	823.586	844.36	0.975397	0.841226
			244225	PF04389	M28.UNA	Peptidase M28	31.7467	23.3961	1.35693	0.306624
			441056	PF04389	M28.006	Peptidase M28	6601.38	7095.9	0.930309	0.148903
			442606	PF04389	M28.006	Peptidase M28	321.622	372.725	0.862893	0.0718107
			449584	PF02128	M36.001	Peptidase M36	2300.19	1212.48	1.8971	5.44597e-26
			276637	PF02128,PF03413	M36.001	Peptidase M36	297.216	366.266	0.811475	0.0125969
			443276	PF02128,PF07504	M36.UPW	Peptidase M36	22280.6	18877.2	1.18029	5.16628e-05
			17859	PF05572	M43.008	Peptidase M43	8.38906	9.01693	0.930368	0.966956
			445788	PF05572	M43.008	Peptidase M43	629.173	138.272	4.55025	1.11852e-67
			445790	PF05572	M43.008	Peptidase M43	7594.41	7600.99	0.999135	1
			449174	PF05572	M43.UPB	Peptidase M43	121.859	152.217	0.800562	0.166239
			18068	PF02163	M50.UPB	Peptidase M50	888.635	981.813	0.905096	0.0985438
			443814	PF09471	M64.UPW	Peptidase M64	900.395	849.201	1.06028	0.411843
			8957	PF00450	S10.UPW	Peptidase S10	4.34176	16.4231	0.264369	0.00194725
			24234	PF00450	S10.007	Peptidase S10	1863.86	2098.01	0.888395	0.0188156
			25876	PF00450	S10.008	Peptidase S10	411.592	472.441	0.871202	0.0813447
			68801	PF00450	S10.008	Peptidase S10	196.997	166.634	1.18221	0.122832
			408948	PF00450	S10.001	Peptidase S10	2411.93	1843.62	1.30826	5.52054e-09
			420804	PF00450	S10.008	Peptidase S10	2366.53	2973.7	0.795822	2.83672e-07
			438816	PF00450	S10.UNW	Peptidase S10	2691.29	2667.63	1.00887	0.957097
			444355	PF00450	S10.UPW	Peptidase S10	510.096	566.301	0.900751	0.160981
			444511	PF00450	S10.001	Peptidase S10	528.261	612.68	0.862213	0.0305805
			447347	PF00450	S10.001	Peptidase S10	4312.96	4259.79	1.01248	0.938992
			314906	PF05577	S28.004	Peptidase S28	556.803	725.206	0.767785	1.19939e-05
			440323	PF05577	S28.004	Peptidase S28	485.812	509.098	0.95426	0.625931
			445651	PF05577	S28.004	Peptidase S28	2427	2443.53	0.993235	0.947869
			26248	PF00082,PF09286	S53.011	Peptidase S53	50.4983	83.4614	0.60505	0.00120445
			268272	PF00082,PF09286	S53.011	Peptidase S53	416.133	488.851	0.851247	0.121152
			394674	PF00082,PF09286	S53.011	Peptidase S53	2003.7	4198.26	0.477269	3.11963e-68
			432267	PF00082,PF09286	S53.010	Peptidase S53	8885.91	12501.4	0.71079	1.10756e-18
			441558	PF00082,PF09286	S53.UPW	Peptidase S53	9750.99	9070.64	1.07501	0.143872
			445822	PF00082	S08.A54	Peptidase S8	9.37384	28.1491	0.333007	0.000225288
			59902	PF00082,PF01483	S08.070	Peptidase S8	1942.82	2076.88	0.935447	0.235937
			442741	PF00082,PF01483	S08.070	Peptidase S8	1172.88	1492.52	0.785837	5.08231e-06
			442742	PF00082,PF01483	S08.070	Peptidase S8	2860.83	3441.79	0.831202	2.29043e-05
			442200	PF00082,PF02225,PF06280	S08.139	Peptidase S8	5005.4	3159.28	1.58435	7.28628e-29
			14615	PF00082,PF05922	S08.UPA	Peptidase S8	12032.4	12931.2	0.930493	0.0990561
			32226	PF00082,PF05922	S08.A54	Peptidase S8	2.79134	2.74504	1.01687	1
			448033	PF00082,PF05922	S08.A54	Peptidase S8	101.507	212.618	0.477418	2.84515e-05
Jaapia argillacea	v1.0	BR	28184	PF00026	A01.018	Peptidase A01	40901.2	40268.6	1.01571	0.910894
			28980	PF00026	A01.019	Peptidase A01	485.682	574.889	0.844826	0.0149204
			30550	PF00026	A01.UPA	Peptidase A01	4660.14	6486.17	0.718474	3.47597e-23
			31611	PF00026	A01.UPA	Peptidase A01	576.786	905.313	0.637113	8.06537e-19
			34101	PF00026	A01.UPA	Peptidase A01	501.131	440.34	1.13805	0.0731337
			34102	PF00026	A01.UPA	Peptidase A01	144.283	55.1285	2.6172	4.06193e-16
			35033	PF00026	A01.UPA	Peptidase A01	786.5	733.588	1.07213	0.251481
			36005	PF00026	A01.UPA	Peptidase A01	2500.15	1130.29	2.21195	2.31862e-89
			36180	PF00026	A01.UPA	Peptidase A01	4004.83	2932.67	1.36559	1.10499e-18
			36181	PF00026	A01.UPA	Peptidase A01	2842.33	2822.93	1.00687	0.886634
			36184	PF00026	A01.UPA	Peptidase A01	3334.97	450.989	7.39479	2.76912e-99
			37134	PF00026	A01.UPA	Peptidase A01	28830.5	25512.2	1.13006	0.000117766
			40697	PF00026	A01.UPW	Peptidase A01	7243.29	6787.09	1.06722	0.0699781
			41815	PF00026	A01.UPA	Peptidase A01	18028.1	16797.7	1.07325	0.0358494
			41981	PF00026	A01.UPA	Peptidase A01	8032.52	8882.22	0.904337	0.00278314
			48835	PF00026	A01.UPA	Peptidase A01	581.58	414.838	1.40195	9.47347e-09
			54556	PF00026	A01.UNA	Peptidase A01	15547.7	13767.9	1.12927	0.000218386
			57949	PF00026	A01.019	Peptidase A01	71.9651	81.3229	0.88493	0.48948
			72168	PF00026	A01.UPA	Peptidase A01	142.502	121.634	1.17156	0.174371
			155852	PF00026	A01.019	Peptidase A01	138.269	124.889	1.10714	0.396397
			162667	PF00026	A01.UPA	Peptidase A01	213.12	174.213	1.22333	0.0266597
			168376	PF00026	A01.019	Peptidase A01	61.3624	141.468	0.433756	2.49029e-12
			178857	PF00026	A01.077	Peptidase A01	85671	65932.9	1.29937	2.55632e-12
			186508	PF00026	A01.UPA	Peptidase A01	58.2986	61.5573	0.947063	0.822172
			192815	PF00026	A01.UPA	Peptidase A01	46.2275	57.3656	0.805839	0.240253
			193505	PF00026	A01.UPA	Peptidase A01	32.3299	38.2639	0.844918	0.513006
			194518	PF00026	A01.UPA	Peptidase A01	43.8138	18.2341	2.40285	4.31481e-05
			194660	PF00026	A01.UPA	Peptidase A01	544.19	511.44	1.06404	0.330969
			206888	PF00026	A01.UPA	Peptidase A01	3333.23	3208.19	1.03897	0.377324
			209569	PF00026	A01.UPA	Peptidase A01	49.7365	52.9688	0.938978	0.786064
			211366	PF00026	A01.UPA	Peptidase A01	43.3302	39.1231	1.10753	0.650914
			657647	PF00026	A01.UNA	Peptidase A01	8520.34	6549.64	1.30089	7.0618e-15
			697627	PF00026	A01.UPA	Peptidase A01	85.1542	68.4534	1.24397	0.134491
			128569	PF01650	C13.005	Peptidase C13	1976.77	1678.34	1.17781	8.01304e-05
			451220	PF00656	C14.UPB	Peptidase C14	2035.13	2113.66	0.962849	0.418186
			50362	PF00246	M14.UNA	Peptidase M14	3924.67	3561.05	1.10211	0.00783808
			52322	PF00557	M24.UNW	Peptidase M24	179.184	208.571	0.859102	0.116196
			190713	PF04389	M28.UPW	Peptidase M28	10092.8	7738.41	1.30424	1.55669e-16
			684578	PF04389	M28.006	Peptidase M28	6107.5	7071.48	0.86368	0.000308646
			685395	PF02128,PF07504	M36.001	Peptidase M36	81305.7	77956.9	1.04296	0.238095
			183956	PF05572	M43.008	Peptidase M43	35.8506	34.4028	1.04208	0.891025
			616626	PF05572	M43.008	Peptidase M43	82.2181	95.0055	0.865403	0.327098
			72885	PF02163	M50.UPB	Peptidase M50	820.224	910.524	0.900826	0.0468384
			29945	PF09471	M64.UPW	Peptidase M64	1561.05	1308.78	1.19275	5.09841e-05
			28675	PF00450	S10.001	Peptidase S10	1087.72	958.249	1.13512	0.00929598
			30800	PF00450	S10.A47	Peptidase S10	22744	17603.1	1.29204	1.04315e-16
			32667	PF00450	S10.008	Peptidase S10	43.0866	31.8631	1.35224	0.132451
			37728	PF00450	S10.UPW	Peptidase S10	286.084	404.675	0.706946	3.85738e-07
			40628	PF00450	S10.UPW	Peptidase S10	2089.54	2531.26	0.825493	7.07076e-07
			40793	PF00450	S10.A47	Peptidase S10	806.264	2037.47	0.395718	3.33584e-69
			42760	PF00450	S10.001	Peptidase S10	937.861	1054.11	0.88972	0.0208846
			119033	PF00450	S10.001	Peptidase S10	437.559	455.71	0.960169	0.616339
			146814	PF00450	S10.001	Peptidase S10	11879.5	11666.9	1.01822	0.69992
			166238	PF00450	S10.007	Peptidase S10	5147.88	4390.74	1.17244	4.80615e-06
			184787	PF00450	S10.A47	Peptidase S10	209.828	514.721	0.407654	2.1086e-40
			200740	PF00450	S10.001	Peptidase S10	2033.71	1876.45	1.08381	0.110525
			201343	PF00450	S10.A47	Peptidase S10	908.091	785.936	1.15543	0.0251402
			205260	PF00450	S10.008	Peptidase S10	360.362	144.536	2.49324	1.09966e-31
			118335	PF05577	S28.004	Peptidase S28	178.639	178.004	1.00357	0.997108
			121424	PF05577	S28.UPW	Peptidase S28	2124.61	1862.63	1.14065	0.0145488
			190681	PF05577	S28.004	Peptidase S28	115.276	165.106	0.698192	0.000799837
			28073	PF00082,PF09286	S53.UPW	Peptidase S53	2164.13	2592.61	0.834729	2.21452e-06
			38728	PF00082,PF09286	S53.011	Peptidase S53	885.691	729.706	1.21376	0.000123561
			63466	PF00082,PF09286	S53.011	Peptidase S53	385.997	247.284	1.56094	3.04212e-10
			72123	PF00082,PF09286	S53.011	Peptidase S53	63.9152	72.5228	0.881312	0.440293
			177501	PF00082,PF09286	S53.010	Peptidase S53	477.059	338.121	1.41091	5.27438e-08
			185905	PF00082,PF09286	S53.UPW	Peptidase S53	1355.83	197.153	6.87706	3.15458e-59
			187770	PF00082,PF09286	S53.UPW	Peptidase S53	56.97	69.2015	0.823247	0.251475
			200608	PF00082,PF09286	S53.010	Peptidase S53	267.83	380.44	0.704001	5.5555e-07
			205626	PF00082,PF09286	S53.UPW	Peptidase S53	112.808	106.05	1.06372	0.653648
			412436	PF00082,PF09286	S53.011	Peptidase S53	301.232	403.052	0.747377	2.35222e-05
			124899	PF00082,PF01483	S08.070	Peptidase S8	4063.24	4284.18	0.948428	0.164293
			179929	PF00082,PF05922	S08.UPA	Peptidase S8	59534.1	65392.5	0.910412	0.240998
			30397	PF00326	S09.012	Peptidase S9	4032.61	3583.12	1.12545	0.00127536
			70493	PF00326,PF07676	S09.UPC	Peptidase S9	2024	1010.66	2.00265	5.78905e-64
* "NA", not applicable.

## Sheet: Table S12
Species	Genome assembly at JGI	Lifestyle	Filtered Protein ID at JGI	Ortholog / Paralog	Normalized reads FH	Normalized means MMN	Fold Change FH/MMN	padj
Paxillus involutus	v1.0	ECM	9562		346.52	211.946	1.63495	7.03558e-08
			9575		1050.78	1322.13	0.794764	0.00104263
			10729		353.021	363.777	0.970432	1
			17648		186.973	162.62	1.14975	0.23761
			21928	P14	530.45	1347.08	0.393777	1.397e-42
			71266		45.46	67.6141	0.672345	0.129594
			72240	O6306	8667.75	7545.09	1.14879	0.0332632
			75886		44.0099	59.0076	0.745834	0.123595
			77476		125.986	83.3271	1.51194	0.0136411
			78068		8.96444	11.2912	0.793933	0.643483
			78350		329.67	141.478	2.33019	3.07261e-16
			78490		394.849	209.429	1.88536	1.77258e-11
			98121		1779.83	2252.68	0.790092	0.000192676
			99947		144.202	130.465	1.10529	0.474929
			101320	P14	88.4246	94.5407	0.935308	0.552767
			103915	P14	1168.49	2806.82	0.416305	1.81842e-45
			105760		1102.57	427.188	2.58099	4.47586e-36
			106243	O4453	478.116	382.076	1.25136	0.125246
			107055		2439.32	178.187	13.6897	3.40773e-221
			118293	P14	60.2153	155.105	0.388223	1.62123e-11
			126395	O5563	3065.46	3702	0.828056	0.00369404
			134519		181.623	125.941	1.44212	0.00136952
			152494		3692.8	4407.37	0.83787	0.0111883
			155008		353.619	362.227	0.976238	0.876655
			156325		650.132	446.602	1.45573	2.94649e-06
			162166		295.505	395.34	0.74747	0.00272514
			165539		1889.89	1875.99	1.00741	0.859734
			166219	O5591	24005	18581.5	1.29187	9.71718e-06
			167075		1958.07	3958.77	0.494616	2.66405e-32
			167076		4664.95	3318.07	1.40592	5.3644e-08
			169530		32342.7	7452.38	4.33991	8.23654e-141
			169881		9249.95	17150.5	0.53934	7.00764e-29
			169909	O1935	4442	4349.77	1.0212	0.876571
			180872		418.564	507.757	0.824339	0.0358919
			181372	O3826	3647.31	2588.16	1.40923	4.2685e-08
			182744		426.027	491.955	0.865988	0.307732
Suillus luteus	v1.0	ECM	8766		147.934	129.464	1.14266	0.360659
			9591		2375.68	4097.62	0.579771	4.90616e-72
			9592		842.703	602.602	1.39844	4.32825e-13
			10689	O3826	3309.31	3775.39	0.87655	3.48133e-05
			11341		7.99456	11.8549	0.674366	0.414871
			12798		305.577	337.967	0.904161	0.273826
			18260	P2	201.203	72.859	2.76153	1.25127e-23
			23391		607.818	1115.18	0.545038	1.12142e-42
			26805	P2	169.009	198.945	0.849527	0.136288
			70422		2053.44	2280.05	0.90061	0.00366073
			70600		1140.35	584.542	1.95084	2.57121e-51
			80677		164.924	163.292	1.00999	1
			82376		117.587	132.005	0.890776	0.398865
			82376		117.587	132.005	0.890776	0.398865
			83669		1084.24	1103.84	0.982243	0.842015
			90699		4037.73	4937.65	0.817743	1.19263e-12
			94861		1725.79	2066.77	0.835018	0.00537153
			115448		408.466	355.108	1.15026	0.0420011
			127891		251.809	300.704	0.837399	0.0463192
			488303		316.355	345.35	0.916042	0.327403
			761056		965.392	848.194	1.13817	0.00550768
			779519	O5563	4046.8	4783.57	0.845979	6.10575e-09
			780137		6473.16	5566.89	1.1628	2.05413e-08
			797528	O4453	3637.87	4066.1	0.894682	0.00105801
			797568		1160.28	1887.2	0.614815	2.92024e-36
			797657	O5591	18879.1	23574.8	0.800818	1.18966e-13
			798777		38.2161	47.2636	0.808574	0.380576
			799371		9304.86	16382.5	0.567976	6.84591e-123
			802798	O6306	5108.05	5221.29	0.978312	0.585421
			802799		2759.28	3118.21	0.884893	0.000137635
			805322		4811.18	2652.37	1.81392	1.58959e-97
			805712	O1935	2235.68	2622.86	0.852383	1.21891e-06
			806841		1416.76	1890.07	0.749582	1.38583e-15
			808697		474.917	456.454	1.04045	0.714409
			809940		6126.19	5344.01	1.14636	2.72724e-07
			812248		384.858	341.906	1.12563	0.1441
			813502	P2	9646.69	6787.38	1.42127	4.40947e-39
Hydnomerulius pinastri	v2.0	BR	23662	O5563	6140.27	8349.6	0.735397	1.61507e-17
			24428		90.1103	67.4938	1.33509	0.0383473
			25599		87.3524	45.5015	1.91977	1.73494e-05
			25627	P15	27.4296	11.4454	2.39656	0.00176109
			27827		3774.16	18402	0.205095	0
			30469		29.1305	12.8111	2.27385	0.00622088
			30470	P15	41.0167	64.9607	0.631408	0.00788542
			30669		124.718	104.066	1.19845	0.159565
			30879		133.365	329.248	0.405061	2.90079e-26
			31256		157.005	322.496	0.486842	8.04873e-18
			32639		5713.68	5571.7	1.02548	0.539867
			34065	P3	42.9615	66.1202	0.649749	0.00836326
			84279	P15	544.551	49.8339	10.9273	3.12458e-151
			85493		19382.1	139032	0.139407	3.31691e-222
			85774		43.7663	97.8752	0.447165	7.72653e-08
			86415		1098.8	1092.51	1.00575	1
			87296	P3	32.8105	44.547	0.736537	0.130816
			87557	P3	123.162	158.654	0.776296	0.0133795
			89851		122.366	83.4777	1.46585	0.00412556
			92725		462.503	495.881	0.932691	0.3714
			93865		9073.48	9109.06	0.996094	0.993182
			94363	P15	561.487	47.6581	11.7816	6.63228e-159
			94748		40.1318	53.7562	0.746551	0.167876
			95023		44.9076	49.0989	0.914635	0.613359
			98543		170.606	128.565	1.327	0.00724445
			102436		29.9392	35.7097	0.838406	0.498631
			110424		177.399	170.543	1.0402	0.771226
			111003		1615.61	3098.94	0.521341	3.36348e-57
			113882	O1935	1286.95	3861.9	0.333242	6.39677e-160
			114175		314.394	97.7889	3.21503	8.64964e-37
			114177		1417.44	1548.51	0.915354	0.0932737
			118958		290.395	224.05	1.29612	0.00304811
			131498	O4453	7609.52	10926.5	0.696429	1.75695e-15
			144018	O5591	24234.5	28932.4	0.837626	1.21054e-05
			148566	P15	66.9243	118.643	0.564082	7.63632e-06
			162632	O3826	10261.4	6408.47	1.60123	1.81826e-41
			173994		160.07	140.968	1.13551	0.324058
			176370	O6306	4296.5	3153.33	1.36253	5.29077e-13
			184012		1677.63	1025.06	1.63662	3.2243e-21
Coniophora puteana	v1.0	BR	21226		79.4443	306.062	0.259569	5.82771e-43
			32938	P13	121.703	126.388	0.962933	0.948319
			43975		31687.2	4125.36	7.68106	0
			45404	P13	0.427685	0	NA	0.97604
			50680	O1935	3915.44	5473.21	0.715383	6.21542e-08
			56809	P1	916.211	1181.89	0.775207	0.00160007
			57516		421.084	361.503	1.16481	0.0505773
			63097	P11	149.655	104.725	1.42902	0.00345225
			78571		23771.9	13881.7	1.71246	1.44547e-22
			81421		5262.67	7863.82	0.669226	3.59006e-18
			82489	O3826	1922.3	3202.66	0.600219	4.90993e-26
			83277	P13	176.331	189.293	0.931526	0.755319
			83398	O4453	6125.82	12094.7	0.506487	3.89089e-52
			83563		7561.5	13205.2	0.572615	1.19034e-36
			84768	P11	1843.31	895.939	2.0574	5.69527e-42
			84820	O5591	47458.9	61211.7	0.775323	4.04873e-09
			88693	P6	328.833	389.045	0.84523	0.0464551
			93826	P6	539.642	2768.91	0.194893	2.93101e-119
			94192	P13	379.249	929.313	0.408097	2.79522e-45
			99352		326.653	303.302	1.07699	0.410593
			104427	P6	1114.21	1540.96	0.723061	2.10235e-09
			109605	P1	869.297	348.571	2.49389	1.59494e-46
			110698	P11	3041.73	5040.46	0.603463	1.50836e-26
			113546		2667.05	24108.9	0.110625	0
			118240		40.275	85.7719	0.46956	9.83154e-07
			118501		1621.39	1776.1	0.912893	0.2218
			118565		86.1943	139.146	0.619451	0.000107703
			118600		10508.9	4682.29	2.24439	1.91315e-37
			119288	P13	144.186	92.4778	1.55914	0.000203843
			124175		73250.7	27858.7	2.62937	6.85927e-103
			125712	P1	170.697	200.93	0.849538	0.114515
			125715	P1	934.967	1268.46	0.737086	8.90043e-08
			126245	P13	206.673	230.028	0.898469	0.323195
			130472	O5563	6984.9	5415.62	1.28977	7.24314e-08
			132926	O6306	10779.9	8728.4	1.23504	4.31406e-06
			137243	P6	995.021	2577.38	0.386059	3.72445e-65
			138087	P1	267.982	217.939	1.22962	0.0202827
			138443		7775.17	11550.6	0.673138	3.24855e-19
			140450	P6	2156.41	4264.58	0.505656	3.19248e-36
			142107		912.336	1035.14	0.881369	0.231354
			144721		272.302	1860.99	0.146321	5.14846e-146
			148078	P13	1751.74	971.187	1.80371	8.00807e-19
			148123		790.561	2083.37	0.379463	2.55687e-58
			148126		627.529	653.291	0.960565	0.588369
			151723		337.121	298.952	1.12768	0.159043
			152762		1386.57	1146.74	1.20914	0.00121216
			156962	P11	0	0.307931	NA	1
			160863	P13	15.0235	29.0126	0.517826	0.0303701
			160894		79.2182	114.203	0.693664	0.0071772
			165406		1976.18	444.773	4.44312	1.02405e-153
			166168		44.2745	28.6329	1.54628	0.133888
			166898		1616.78	1126.8	1.43484	2.66822e-10
			168138	P1	620.573	418.259	1.48371	6.77891e-09
Serpula lacrymans	v2.0	BR	356395	O3826	2880.59	4448.77	0.647501	1.06604e-34
			1055676	O5563	9175.56	8637.68	1.06227	0.170588
			1056979		5706.04	6569.22	0.868603	0.00526081
			1058075		2672.1	3511.6	0.760935	8.30267e-14
			1069449		69505.2	3598.71	19.3139	0
			1076556		335.104	331.152	1.01194	0.979604
			1081595	O5591	25416	26373.1	0.96371	0.245325
			1086084		296.421	283.121	1.04698	0.577755
			1088488		331.698	292.661	1.13339	0.125749
			1089405		846.369	419.621	2.01699	4.80193e-38
			1096108		110.465	113.759	0.971045	1
			1108303		347.702	1311.18	0.265182	2.07733e-146
			1122702		113.165	181.725	0.622724	2.81328e-06
			1123992		508.301	2600.29	0.195479	3.03281e-297
			1124964	O6306	2701.81	1924.25	1.40409	5.25484e-19
			1130326	O4453	10523.8	13923.9	0.755806	1.11466e-11
			1136208		534.374	904.869	0.590554	5.36391e-24
			1143572		4610.53	2488.74	1.85255	1.38419e-19
			1147244	O1935	1543.89	3006.91	0.513445	2.63696e-68
			1152837		878.117	768.665	1.14239	0.0156326
			1153429		13.0181	30.7809	0.422927	0.000730934
			1155606		1998.23	3996.29	0.500022	1.30398e-85
			1156884		3174.69	2625.65	1.20911	6.32258e-07
			1157961		432.234	349.964	1.23508	0.00299192
			1170066		28267.6	10671.9	2.64879	2.41068e-224
			1188072		13681.3	13520.1	1.01192	0.922783
			1188713		2073.13	4905.83	0.422584	5.29813e-134
			1194118		2254.99	7716.09	0.292245	1.0054e-144
			1206090		104.943	95.6325	1.09735	0.490294
Piloderma croceum	v1.0	ECM	7121	P7	74.8005	91.7439	0.815319	0.223441
			7305	P8	142.845	83.9553	1.70144	0.000119627
			8583		1293.91	1383.29	0.935384	0.271211
			10665	P8	0	0	NA	NA
			10666	P8	0	0	NA	NA
			10795		1984.45	1605.6	1.23595	1.12143e-06
			13285		690.421	876.657	0.787561	1.22384e-05
			14642	P7	1477.07	836.471	1.76583	2.26915e-33
			60964		1139.65	883.982	1.28922	7.92258e-07
			69108	P7	6129.21	3894.67	1.57374	1.73988e-36
			71813		17511.4	12065.6	1.45136	6.95571e-29
			75218	P10	75.2282	171.086	0.43971	4.58737e-12
			78455		278.671	341.435	0.816176	0.113888
			83534		529.091	728.951	0.725825	1.36504e-07
			85591		30.7844	33.1977	0.927307	0.955886
			95260		373.976	248.056	1.50763	7.92673e-08
			250918	P7	14.3954	11.0569	1.30193	0.637939
			372853	O1935	1799.25	1548.72	1.16177	0.00174903
			430127	P7	249.397	318.907	0.782036	0.00619633
			640972		677.743	181.284	3.73856	5.39655e-84
			657642	P10	4973.47	4170.13	1.19264	3.45497e-06
			707429		737.908	698.446	1.0565	0.393979
			722010		1918.82	1250.13	1.53489	1.98921e-22
			736436		692.156	392.166	1.76496	9.54668e-21
			787222		504.546	661.433	0.762808	1.84319e-05
			809862		207.532	191.882	1.08156	0.527262
			811274	O5563	4171.66	3436.18	1.21404	3.16762e-07
			811328	O5591	15119.9	13017.2	1.16153	2.33668e-05
			813339	O6306	5745.89	4171.01	1.37758	2.35538e-16
			813999	O4453	15372.4	7513.28	2.04603	4.25634e-80
			815124		649.813	757.514	0.857823	0.013929
			818643		13541.5	14274.4	0.948655	0.190237
			819250	P7	703.161	486.137	1.44643	4.74831e-10
			819290	O3826	12824.8	7109.19	1.80398	1.59822e-66
			819851		128.073	155.112	0.825678	0.166535
			820438		1280	1324.08	0.966706	0.673282
			821935		10053.9	7090.12	1.41802	1.45994e-17
			822588		2382.69	2207.74	1.07924	0.121406
			823468		7753.34	1373.36	5.64551	0
			823945	P10	8013.23	4417.76	1.81387	5.75396e-65
			826944		8925.41	6826.88	1.30739	2.09172e-11
			828488	P7	1859.5	1490.63	1.24746	1.40554e-06
			829133		2758.99	2873.7	0.960082	0.405983
			830107		2798.33	1742.59	1.60584	3.15515e-23
Laccaria cicolor	v2.0	ECM	144038	P9	213.306	183.572	1.16198	0.460563
			144077	P9	4991.9	6062.37	0.823425	0.000168434
			190404		50245.8	48680.1	1.03216	0.587762
			191659		1542.25	3258.43	0.473311	2.97482e-46
			191892		81.0704	146.678	0.552709	1.08208e-05
			250557		170.481	142.378	1.19738	0.145377
			292883	O5563	2758.83	3603.94	0.765504	3.39191e-07
			292906	O5591	16321.9	16115.5	1.01281	0.723386
			297279	O1935	1802.84	2611.91	0.69024	2.29047e-11
			302848	O4453	332.815	564.381	0.589699	8.95121e-12
			305489	P9	44.731	50.7425	0.881529	0.823715
			309101	O6306	6417.32	6256.71	1.02567	0.842382
			310997		88.3511	153.513	0.575528	1.70702e-05
			314168	P9	2130.37	1697.23	1.2552	9.75888e-05
			321341		0.564937	0.450404	1.25429	1
			324403	P9	139.718	201.616	0.692991	0.00646445
			327486		58.6686	93.7168	0.62602	0.00505459
			448070		97.6765	75.9479	1.2861	0.190214
			455242	P4	1135.17	2182.05	0.520228	7.60649e-36
			462064	P4	144.952	134.567	1.07718	0.701882
			477841		1062.53	561.167	1.89344	1.85671e-24
			483465		27.0882	55.4719	0.488324	0.000164827
			485850		116.719	93.4453	1.24906	0.192498
			602060	O3826	3679.59	2609.45	1.4101	3.78083e-12
			608373		378.594	454.102	0.83372	0.0369672
			682510	P4	2804.85	2746.16	1.02137	0.852613
Hebelemo cylindrosporium	v2.0	ECM	18357		444.601	439.161	1.01239	0.901781
			19672		14463.5	17972.1	0.804775	3.30237e-08
			24631		15226.1	17771.2	0.856784	0.000437197
			64631	O5591	13498.9	16969.6	0.795475	2.52862e-07
			65891		407.937	717.19	0.568798	4.81104e-20
			278594	O3826	593.517	753.025	0.788177	8.18575e-05
			363610	O4453	42.6637	92.5193	0.461133	5.67752e-07
			411839		744.79	1368.59	0.544203	2.73749e-26
			439126		2920.39	6273	0.465549	1.99438e-79
			441263	O5563	5551.86	4407.57	1.25962	1.02312e-06
			443706		1637.66	1768.79	0.925867	0.145141
			444096	O6306	7926.02	8797.13	0.900978	0.0175553
			446785	O1935	1416	1930.57	0.733465	7.17482e-11
			446879		16307.7	28996.8	0.562395	2.10068e-42
			447551		417.191	262.164	1.59134	6.31185e-10
			449600		742.522	993.386	0.747466	2.44369e-05
Jaapia argillacea	v1.0	BR	28127	O5563	15879.1	17578.9	0.903301	0.00145121
			28184	O5591	40901.2	40268.6	1.01571	0.910894
			28980		485.682	574.889	0.844826	0.0149204
			30550		4660.14	6486.17	0.718474	3.47597e-23
			31611		576.786	905.313	0.637113	8.06537e-19
			34101	P5	501.131	440.34	1.13805	0.0731337
			34102	P5	144.283	55.1285	2.6172	4.06193e-16
			35033	P5	786.5	733.588	1.07213	0.251481
			36005	P5	2500.15	1130.29	2.21195	2.31862e-89
			36180	P5	4004.83	2932.67	1.36559	1.10499e-18
			36181	P5	2842.33	2822.93	1.00687	0.886634
			36184	P5	3334.97	450.989	7.39479	2.76912e-99
			36213	P5	737.704	966.145	0.763554	3.15591e-08
			37134		28830.5	25512.2	1.13006	0.000117766
			40697		7243.29	6787.09	1.06722	0.0699781
			41815	O4453	18028.1	16797.7	1.07325	0.0358494
			41981		8032.52	8882.22	0.904337	0.00278314
			42863	O3826	9517.57	8910.13	1.06817	0.168415
			45063		79.7561	93.6823	0.851346	0.281322
			48835	P5	581.58	414.838	1.40195	9.47347e-09
			54556	O6306	15547.7	13767.9	1.12927	0.000218386
			57949		71.9651	81.3229	0.88493	0.48948
			72168	P12	142.502	121.634	1.17156	0.174371
			72709		88.8737	122.827	0.723567	0.00785759
			121181		304.182	452.03	0.672924	2.25446e-09
			155852		138.269	124.889	1.10714	0.396397
			162667	P12	213.12	174.213	1.22333	0.0266597
			168376		61.3624	141.468	0.433756	2.49029e-12
			171578		29.7574	34.4617	0.863494	0.596972
			178857		85671	65932.9	1.29937	2.55632e-12
			186508		58.2986	61.5573	0.947063	0.822172
			187574	P5	342.284	442.862	0.77289	8.7026e-05
			192815	P5	46.2275	57.3656	0.805839	0.240253
			193505	P5	32.3299	38.2639	0.844918	0.513006
			193624		247.848	280.843	0.882514	0.132542
			194518	P5	43.8138	18.2341	2.40285	4.31481e-05
			194660	P5	544.19	511.44	1.06404	0.330969
			206888	P5	3333.23	3208.19	1.03897	0.377324
			209569	P12	49.7365	52.9688	0.938978	0.786064
			211366		43.3302	39.1231	1.10753	0.650914
			338901	P5	827.07	625.108	1.32308	5.52472e-08
			657647	O1935	8520.34	6549.64	1.30089	7.0618e-15
			697627	P12	85.1542	68.4534	1.24397	0.134491

## Sheet: Table S13
Species	Genome assembly at JGI	Lifestyle	Protein ID used at JGI*	Gene	Functional category	Predicted function	Length (aa)	Secretion	Normalized reads FH	Normalized reads MMN	Fold FH/MMN	padj**
Paxillus involutus	v1.0	ECM	9490	pks1	B	nonreducing PKS	2041	no	2049.19	1729.15	1.18508	0.0345381
			180845	pks2	A	reducing PKS	2674	no	1244	1253	0.99	NA
			12391	pks3	A	reducing PKS	1768	SP (0.53)	1909.19	1931.57	0.988409	0.986986
			171130	pks-nps1	C	hybrid PKS-NPS	3575	no	29655	32038	0.89	NA
			155215	pks-nps2	C	hybrid PKS-NPS	3037	no	4010	4205	0.910976	NA
			99027	pks-nps3	C	hybrid PKS-NPS	2278	no	7602	6817	1.1	NA
			166672	invA1	F	quinone synthetase	960	no	15425.7	10058.5	1.5336	1.33462e-06
			69019	invA2	F	quinone synthetase	954	no	45774.9	60285.3	0.759305	2.34538e-06
			127833	invA3	F	quinone synthetase	951	no	2545.56	2575.33	0.988439	0.883936
			127875	invA4	F	quinone synthetase	874	no	475.162	1040.84	0.45652	2.71462e-28
			77684	invA5	F	quinone synthetase	954	no	12513.4	11698.7	1.06964	0.620761
			69028	invA6	F	quinone synthetase	953	no	390.671	451.151	0.865944	0.0909935
			134724	lys2	G	alpha-aminoadipate reductase	899	no	2953.15	3415.44	0.864647	NA
			113133	nps1	E	siderophore synthetase	2431	no	4923.77	5089.46	0.967445	0.72167
			103648	nps2	D	NRPS	554	no	2841.28	2374.82	1.19642	0.0785652
Suillus luteus	v1.0	ECM	469738	pks1	B	nonreducing PKS	2250	no	1033.02	965.063	1.07041	0.14841
			17261	pks2	A	reducing PKS	2331	no	11846.6	31072.5	0.381257	0
			18055	nps1	F	quinone synthetase	956	no	1142.98	727.569	1.57096	5.96718e-20
			15076	nps2	F	quinone synthetase	946	no	564.73	533.781	1.05798	0.487355
			17827	nps3	F	quinone synthetase	934	no	8949.65	4193.01	2.13442	9.14022e-77
			11853	nps4	F	quinone synthetase	954	no	1063.26	2522.92	0.421441	5.31305e-95
			86908	nps5	F	quinone synthetase	956	no	762.705	502.118	1.51897	NA
			87842	nps6	G	adenylate-forming reductase	1056	no	2975.9	1917.43	1.55203	9.83643e-44
			26624	nps7	G	adenylate-forming reductase	1108	no	7067.09	5138.77	1.37525	1.10049e-30
			804140	nps8	G	adenylate-forming reductase	1030	no	2113.19	2081.93	1.01502	0.784148
			812293	lys2	G	alpha-aminoadipate reductase	1433	no	5046.86	4466.82	1.12986	3.89257e-05
			84291	sid1	E	siderophore synthetase	2416	SP (0.67)	19410.4	12128.8	1.60035	2.44263e-90
Hydnomerulius pinastri	v2.0	BR	99223	pks1	B	nonreducing PKS	2039	no	606.749	604	1.00455	0.995977
			189820	pks2	A	reducing PKS	2714	no	705.8	859.349	0.821319	0.000435062
			189823	pks3	A	reducing PKS	2653	no	889	1083	0.85	NA
			134588	pks-nps1	C	hybrid PKS-NPS	3586	no	6911.91	3135.44	2.20445	NA
			92628	pks-nps2	C	hybrid PKS-NPS	3566	no	81978.2	70849.6	1.15707	0.000147694
			189817	pks-nps3	C	hybrid PKS-NPS	3525	no	299.949	281.366	1.06605	0.389281
			92898	lys2	G	alpha-aminoadipate reductase	1436	no	5397.71	3009.42	1.79361	1.13098e-55
			79539	nps1	E	siderophore synthetase	2443	no	4165.49	4836.78	0.861211	0.000154456
			83419	nps2	G	adenylate-forming reductase	1043	no	1471.58	612.823	2.40131	1.61587e-62
			30389	nps3	F	quinone synthetase	960	no	1629.54	2494.87	0.653158	2.74704e-09
			94566	nps4	F	quinone synthetase	960	no	4410.95	7801.14	0.565424	3.46716e-15
			188300	nps5	F	quinone synthetase	857	SP (0.96)	455.56	418.982	1.0873	0.268214
			94475	nps6	F	quinone synthetase	958	no	14260	39553.3	0.360527	3.4109e-69
			40894	nps7	F	quinone synthetase	700	no	3896	3685	1.06	NA
			132032	nps8	G	adenylate-forming reductase	1091	no	384.421	382.471	1.0051	0.946345
			158984	nps9	G	adenylate-forming reductase	1119	no	12321.8	4351.92	2.83134	6.00927e-189
			34379	nps10	G	adenylate-forming reductase	1098	no	2162.58	1151.07	1.87875	1.68631e-47
			33308	nps11	G	adenylate-forming reductase	1098	no	2189.04	1139.15	1.92165	2.36626e-51
			114897	nps12	G	adenylate-forming reductase	1096	no	673.711	174.277	3.86575	2.54395e-33
			114895	nps13	G	adenylate-forming reductase	1096	no	1580.03	881.171	1.7931	9.0762e-36
			33310	nps14	G	adenylate-forming reductase	1100	no	6891.08	1620.14	4.25339	1.85793e-305
			27271	nps15	G	adenylate-forming reductase	1084	no	194.094	173.663	1.11765	0.285226
			118655	nps16	G	adenylate-forming reductase	1096	no	1308.73	876.49	1.49315	3.63372e-16
			114825	nps17	G	adenylate-forming reductase	670	no	3655.75	1930.76	1.89343	6.56389e-58
Coniophora puteana	v1.0	BR	169950	pks1	B	nonreducing PKS	2217	no	1395.03	1843.18	0.756859	5.22186e-08
			155364	pks2	A	reducing PKS	2435	no	6677.05	4047.45	1.64969	1.39026e-20
			79465	pks-nps1	C	hybrid PKS-NPS	3568	no	4545	1732	2.6	NA
			80163	pks-nps2	C	hybrid PKS-NPS	3558	no	14666	16303	0.912039	NA
			80229	pks-nps3	C	hybrid PKS-NPS	3572	no	11814.6	25369.4	0.465703	6.63637e-27
			117672	nps1	E	siderophore synthetase	2516	no	19023.3	15334.1	1.24058	6.9883e-06
			168209	lys2	G	alpha-aminoadipate reductase	1447	no	9506.13	7560.95	1.25727	2.30468e-07
Serpula lacrymans	v2.0	BR	414545	pks1	A	reducing PKS	2401	no	1472.45	819.159	1.79752	6.79789e-39
			418634	pks2	A	reducing PKS	2337	SP (0.68)	606.455	1139.18	0.532361	4.63159e-37
			443694	pks3	A	reducing PKS	2247	no	2105.66	19270.9	0.109267	NA
			411735	pks4	B	nonreducing PKS	2111	no	4444.34	2465.6	1.80254	4.06495e-47
			443759	pks5	A	reducing PKS	2433	no	14869.4	5938.9	2.50372	1.07483e-183
			417672	nps1	D	NRPS	2248	no	805.75	1556.76	0.517581	1.14016e-46
			413432	nps2	D	NRPS	1467	no	2914.57	1939.46	1.50277	1.43405e-27
			416588	nps3	F	atromentin synthetase	963	no	2202.1	11761.7	0.187226	0
			1088337	nps4	E	siderophore synthetase	2393	no	12262.6	11635.1	1.05394	0.109111
			448228	nps5	G	adenylate-forming reductase	968	no	600.297	406.924	1.47521	1.53345e-11
			412786	nps6	C	hybrid PKS-NPS	3595	no	9722.63	5640.41	1.72375	8.33225e-65
			416428	nps7	D	NRPS	1904	no	10190.8	15576.9	0.654226	2.71185e-39
			417281	nps8	C	hybrid PKS-NPS	3571	no	1088.45	1037.67	1.04893	0.337135
			450936	nps9	G	adenylate-forming reductase	977	no	1346.87	1466.7	0.918303	0.0381449
			448571	nps10	G	adenylate-forming reductase	992	no	916.787	1088.25	0.842441	NA
			453044	nps11	G	adenylate-forming reductase	864	SP (0.65)	629.806	653.664	0.963501	0.732733
			453045	nps12	G	adenylate-forming reductase	1106	no	314.341	335.281	0.937544	0.54056
			416666	nps13	D	NRPS	1471	no	1957.16	626.431	3.12431	2.43597e-144
			416668	nps14	D	NRPS	1485	no	3235.13	1556.45	2.07854	2.1825e-82
			416652	nps15	D	NRPS	1439	no	5509.64	3914.04	1.40766	2.50203e-24
			1094026	nps16	C	hybrid PKS-NPS	3594	no	13808	9406	1.44	NA
Piloderma croceum	v1.0	ECM	723185	pks1	B	nonreducing PKS	2111	no	257.325	1102.79	0.23334	6.97982e-128
			339823	pks2	B	nonreducing PKS	1690	no	9104.31	24584.7	0.370325	NA
			91057	pks3	A	reducing PKS	2638	no	1555	1963	0.79	NA
			828735	pks-nps1	C	hybrid PKS-NPS	2702	no	5438.13	11199.6	0.485564	5.07029e-38
			97680	nps1	D	NRPS	2014	no	0	0	n.a.	NA
			816909	lys2	G	alpha-aminoadipate reductase	1442	no	4446.63	4732.36	0.939624	0.14195
Laccaria bicolor	v2.0	ECM	244979	pks1	B	nonreducing PKS	1995	no	50.9803	33.5487	1.52	0.104696
			475034	pks1’	B	nonreducing PKS	1995	no	46.7291	32.6846	1.4297	0.137228
			701847	pks-nps1	C	hybrid PKS-NPS	2781	no	650	960	0.67	NA
			184376	lys2	G	alpha-aminoadipate reductase	1421	no	4085.63	3294.98	1.23996	2.92869e-05
Hebeloma cylindrosporium	v2.0	ECM	158972	pks1	B	nonreducing PKS	2088	no	888.533	620.051	1.433	1.89852e-10
			372504	pks-nps1	C	hybrid PKS-NPS	2094	no	3843.03	4703.56	0.817046	3.18469e-06
			9268	pks-nps2	C	hybrid PKS-NPS	3832	no	2972	5160	0.58	NA
			444755	lys2	G	alpha-aminoadipate reductase	1429	no	4651.71	3627.72	1.28227	5.8582e-09
			438219	nps1	E	siderophore synthetase	2429	no	4436.52	3350.17	1.32427	1.85723e-11
			443627	nps2	G	adenylate-forming reductase	965	no	3362.24	4764.79	0.705643	5.73903e-17
			31301	nps3	G	adenylate-forming reductase	1102	no	187.311	182.612	1.02573	0.869338
			67790	nps4	D	unknown	1590	no	145.053	80.5205	1.80144	9.80577e-07
			78898	nps5	D	unknown	1541	SP (0.96)	2422.42	2111.29	1.14736	0.00416086
			443603	nps6	G	adenylate-forming reductase	1084	no	2834.92	3211.56	0.882724	0.00921612
Jaapia argillacea	v1.0	BR	583047	pks1	B	nonreducing PKS	2268	no	63493.7	35500.2	1.78855	1.31285e-83
			57854	pks2	A	reducing PKS	2750	no	2463.95	1999.08	1.23254	7.15647e-08
			711195	pks3	A	reducing PKS	2775	no	76023.3	58460.8	1.30041	2.69449e-18
			191570	lys2	G	alpha-aminoadipate reductase	1440	anchor (0.74)	7278.27	7247.53	1.00424	0.980937
			192204	nps1	G	adenylate-forming reductase	1076	no	2358.29	517.143	4.56023	7.81906e-263
			141882	nps2	G	adenylate-forming reductase	981	no	74557.3	30554.9	2.44011	6.33913e-193
			140530	nps3	G	adenylate-forming reductase	1149	no	42327.5	22169.1	1.9093	1.42331e-101
			294258	nps4	G	adenylate-forming reductase	1091	no	244.416	220.675	1.10758	0.251823
			184391	nps5	G	adenylate-forming reductase	1081	no	227.204	248.2	0.915405	0.321855
			140877	nps6	D	NRPS	1642	no	2010.23	763.586	2.63261	9.33656e-74
			155112	nps7	D	NRPS	1588	no	2636.49	6005.03	0.439047	5.55057e-113
